# Supplementary material for: Systems Perturbation Analysis of a Large-Scale Signal Transduction Model Reveals Potentially Influential Candidates for Cancer Therapeutics
Source: Front Bioeng Biotechnol. 2016 Feb 11;4:10. doi: 10.3389/fbioe.2016.00010 (PMC4750464; doi:10.3389/fbioe.2016.00010)
Supplement: Table S1 — Functional activity of signal transduction components in model. Gene expression of signal transduction components were queried in four databases: Bgee, CleanEx, Expression Atlas, and Genevisible. [file Table_S1.xlsx]

## Sheet: Sheet1
Signal Transduction Components	Uniprot IDs	Protein names	Gene names	Bgee database	CleanEx database	ExpressionAtlas database	Genevisible database
Arp_23	A4D275	Actin related protein 2/3 complex, subunit 1B, 41kDa (Actin related protein 2/3 complex, subunit 1B, 41kDa, isoform CRA_a) (cDNA, FLJ95695, Homo sapiens actin related protein 2/3 complex, subunit 1B, 41kDa(ARPC1B), mRNA)	ARPC1B hCG_19475 tcag7.662			A4D275. baseline and differential.
PKC	B5BU77	Protein kinase C eta type (EC 2.7.11.13) (PKC-L) (nPKC-eta)	PRKCH
PI3K	B7ZM44	PIK3CD protein	PIK3CD	B7ZM44.
IP3R1	B7ZMI3	ITPR1 protein (Inositol 1,4,5-trisphosphate receptor type 1)	ITPR1			B7ZMI3. baseline and differential.
Trafs	O00463	TNF receptor-associated factor 5 (RING finger protein 84)	TRAF5 RNF84	O00463.	HS_TRAF5.		O00463. HS.
Mek	O14733	Dual specificity mitogen-activated protein kinase kinase 7 (MAP kinase kinase 7) (MAPKK 7) (EC 2.7.12.2) (JNK-activating kinase 2) (MAPK/ERK kinase 7) (MEK 7) (Stress-activated protein kinase kinase 4) (SAPK kinase 4) (SAPKK-4) (SAPKK4) (c-Jun N-terminal kinase kinase 2) (JNK kinase 2) (JNKK 2)	MAP2K7 JNKK2 MEK7 MKK7 PRKMK7 SKK4	O14733.	HS_MAP2K7.		O14733. HS.
MKK7	O14733	Dual specificity mitogen-activated protein kinase kinase 7 (MAP kinase kinase 7) (MAPKK 7) (EC 2.7.12.2) (JNK-activating kinase 2) (MAPK/ERK kinase 7) (MEK 7) (Stress-activated protein kinase kinase 4) (SAPK kinase 4) (SAPKK-4) (SAPKK4) (c-Jun N-terminal kinase kinase 2) (JNK kinase 2) (JNKK 2)	MAP2K7 JNKK2 MEK7 MKK7 PRKMK7 SKK4	O14733.	HS_MAP2K7.		O14733. HS.
PLD	O14939	Phospholipase D2 (PLD 2) (hPLD2) (EC 3.1.4.4) (Choline phosphatase 2) (PLD1C) (Phosphatidylcholine-hydrolyzing phospholipase D2)	PLD2	O14939.	HS_PLD2.	O14939. baseline and differential.	O14939. HS.
PI5K	O14986	Phosphatidylinositol 4-phosphate 5-kinase type-1 beta (PIP5K1-beta) (PtdIns(4)P-5-kinase 1 beta) (EC 2.7.1.68) (Phosphatidylinositol 4-phosphate 5-kinase type I beta) (PIP5KIbeta) (Protein STM-7) (Type I phosphatidylinositol 4-phosphate 5-kinase beta)	PIP5K1B STM7	O14986.		O14986. baseline and differential.	O14986. HS.
Arp_23	O15144	Actin-related protein 2/3 complex subunit 2 (Arp2/3 complex 34 kDa subunit) (p34-ARC)	ARPC2 ARC34 PRO2446	O15144.	HS_ARPC2.	O15144. baseline and differential.	O15144. HS.
Arp_23	O15145	Actin-related protein 2/3 complex subunit 3 (Arp2/3 complex 21 kDa subunit) (p21-ARC)	ARPC3 ARC21	O15145.		O15145. baseline and differential.	O15145. HS.
Arp_23	O15511	Actin-related protein 2/3 complex subunit 5 (Arp2/3 complex 16 kDa subunit) (p16-ARC)	ARPC5 ARC16	O15511.	HS_ARPC5.	O15511. baseline and differential.	O15511. HS.
PDK1	O15530	3-phosphoinositide-dependent protein kinase 1 (hPDK1) (EC 2.7.11.1)	PDPK1 PDK1	O15530.	HS_PDK1.	O15530. baseline and differential.	O15530. HS.
TAK1	O43318	Mitogen-activated protein kinase kinase kinase 7 (EC 2.7.11.25) (Transforming growth factor-beta-activated kinase 1) (TGF-beta-activated kinase 1)	MAP3K7 TAK1	O43318.	HS_MAP3K7.	O43318. baseline and differential.	O43318. HS.
MLCP	O60237	Protein phosphatase 1 regulatory subunit 12B (Myosin phosphatase-targeting subunit 2) (Myosin phosphatase target subunit 2)	PPP1R12B MYPT2	O60237.	HS_PPP1R12B.	O60237. baseline and differential.	O60237. HS.
PI5K	O60331	Phosphatidylinositol 4-phosphate 5-kinase type-1 gamma (PIP5K1-gamma) (PtdIns(4)P-5-kinase 1 gamma) (EC 2.7.1.68) (Phosphatidylinositol 4-phosphate 5-kinase type I gamma) (PIP5KIgamma)	PIP5K1C KIAA0589	O60331.	HS_PIP5K1C.		O60331. HS.
AND_34	O75815	Breast cancer anti-estrogen resistance protein 3 (Novel SH2-containing protein 2) (SH2 domain-containing protein 3B)	BCAR3 NSP2 SH2D3B UNQ271/PRO308	O75815.	HS_BCAR3.		O75815. HS.
DGK	O75912	Diacylglycerol kinase iota (DAG kinase iota) (EC 2.7.1.107) (Diglyceride kinase iota) (DGK-iota)	DGKI	O75912.	HS_DGKI.	O75912. baseline and differential.
PAK	O75914	Serine/threonine-protein kinase PAK 3 (EC 2.7.11.1) (Beta-PAK) (Oligophrenin-3) (p21-activated kinase 3) (PAK-3)	PAK3 OPHN3	O75914.		O75914. baseline and differential.	O75914. HS.
RasGRF_GRP	O95267	RAS guanyl-releasing protein 1 (Calcium and DAG-regulated guanine nucleotide exchange factor II) (CalDAG-GEFII) (Ras guanyl-releasing protein)	RASGRP1 RASGRP	O95267.		O95267. baseline and differential.	O95267. HS.
PAK	O96013	Serine/threonine-protein kinase PAK 4 (EC 2.7.11.1) (p21-activated kinase 4) (PAK-4)	PAK4 KIAA1142	O96013.	HS_PAK4.	O96013. baseline and differential.	O96013. HS.
Ras	P01116	GTPase KRas (K-Ras 2) (Ki-Ras) (c-K-ras) (c-Ki-ras) [Cleaved into: GTPase KRas, N-terminally processed]	KRAS KRAS2 RASK2	P01116.	HS_KRAS.	P01116. baseline and differential.	P01116. HS.
IL1_TNFR	P01584	Interleukin-1 beta (IL-1 beta) (Catabolin)	IL1B IL1F2	P01584.	HS_IL1B.	P01584. baseline and differential.	P01584. HS.
Raf	P04049	RAF proto-oncogene serine/threonine-protein kinase (EC 2.7.11.1) (Proto-oncogene c-RAF) (cRaf) (Raf-1)	RAF1 RAF	P04049.	HS_RAF1.	P04049. baseline and differential.	P04049. HS.
Gai	P04899	Guanine nucleotide-binding protein G(i) subunit alpha-2 (Adenylate cyclase-inhibiting G alpha protein)	GNAI2 GNAI2B	P04899.	HS_GNAI2.	P04899. baseline and differential.	P04899. HS.
PKC	P05129	Protein kinase C gamma type (PKC-gamma) (EC 2.7.11.13)	PRKCG PKCG	P05129.	HS_PRKCG.	P05129. baseline and differential.	P05129. HS.
Integrins	P05556	Integrin beta-1 (Fibronectin receptor subunit beta) (Glycoprotein IIa) (GPIIA) (VLA-4 subunit beta) (CD antigen CD29)	ITGB1 FNRB MDF2 MSK12	P05556.		P05556. baseline and differential.	P05556. HS.
PKC	P05771	Protein kinase C beta type (PKC-B) (PKC-beta) (EC 2.7.11.13)	PRKCB PKCB PRKCB1	P05771.		P05771. baseline and differential.	P05771. HS.
Myosin	P05976	Myosin light chain 1/3, skeletal muscle isoform (MLC1/MLC3) (MLC1F/MLC3F) (Myosin light chain alkali 1/2) (Myosin light chain A1/A2)	MYL1	P05976.	HS_MYL1.		P05976. HS.
Rho	P08100	Rhodopsin (Opsin-2)	RHO OPN2	P08100.	HS_RHO.		P08100. HS.
Integrins	P08648	Integrin alpha-5 (CD49 antigen-like family member E) (Fibronectin receptor subunit alpha) (Integrin alpha-F) (VLA-5) (CD antigen CD49e) [Cleaved into: Integrin alpha-5 heavy chain; Integrin alpha-5 light chain]	ITGA5 FNRA	P08648.	HS_ITGA5.	P08648. baseline and differential.	P08648. HS.
Trx	P10599	Thioredoxin (Trx) (ATL-derived factor) (ADF) (Surface-associated sulphydryl protein) (SASP)	TXN TRDX TRX TRX1	P10599.	HS_TXN.	P10599. baseline and differential.	P10599. HS.
Ral	P11233	Ras-related protein Ral-A	RALA RAL	P11233.	HS_RALA.	P11233. baseline and differential.	P11233. HS.
Myosin	P12882	Myosin-1 (Myosin heavy chain 1) (Myosin heavy chain 2x) (MyHC-2x) (Myosin heavy chain IIx/d) (MyHC-IIx/d) (Myosin heavy chain, skeletal muscle, adult 1)	MYH1	P12882.	HS_MYH1.		P12882. HS.
Src	P12931	Proto-oncogene tyrosine-protein kinase Src (EC 2.7.10.2) (Proto-oncogene c-Src) (pp60c-src) (p60-Src)	SRC SRC1	P12931.	HS_SRC.		P12931. HS.
PLA2	P14555	Phospholipase A2, membrane associated (EC 3.1.1.4) (GIIC sPLA2) (Group IIA phospholipase A2) (Non-pancreatic secretory phospholipase A2) (NPS-PLA2) (Phosphatidylcholine 2-acylhydrolase 2A)	PLA2G2A PLA2B PLA2L RASF-A	P14555.	HS_PLA2G2A.	P14555. baseline and differential.	P14555. HS.
Rac	P15153	Ras-related C3 botulinum toxin substrate 2 (GX) (Small G protein) (p21-Rac2)	RAC2	P15153.	HS_RAC2.	P15153. baseline and differential.	P15153. HS.
Nck	P16333	Cytoplasmic protein NCK1 (NCK adaptor protein 1) (Nck-1) (SH2/SH3 adaptor protein NCK-alpha)	NCK1 NCK	P16333.	HS_NCK1.	P16333. baseline and differential.	P16333. HS.
PKC	P17252	Protein kinase C alpha type (PKC-A) (PKC-alpha) (EC 2.7.11.13)	PRKCA PKCA PRKACA	P17252.	HS_PRKACA.	P17252. baseline and differential.	P17252. HS.
PKA	P17612	cAMP-dependent protein kinase catalytic subunit alpha (PKA C-alpha) (EC 2.7.11.11)	PRKACA PKACA	P17612.	HS_PRKACA.	P17612. baseline and differential.	P17612. HS.
PTP1b	P18031	Tyrosine-protein phosphatase non-receptor type 1 (EC 3.1.3.48) (Protein-tyrosine phosphatase 1B) (PTP-1B)	PTPN1 PTP1B	P18031.	HS_PTPN1.	P18031. baseline and differential.	P18031. HS.
Vinc	P18206	Vinculin (Metavinculin) (MV)	VCL	P18206.	HS_VCL.	P18206. baseline and differential.	P18206. HS.
PTPa	P18433	Receptor-type tyrosine-protein phosphatase alpha (Protein-tyrosine phosphatase alpha) (R-PTP-alpha) (EC 3.1.3.48)	PTPRA PTPA PTPRL2	P18433.	HS_PTPRA.	P18433. baseline and differential.	P18433. HS.
PLC_g	P19174	1-phosphatidylinositol 4,5-bisphosphate phosphodiesterase gamma-1 (EC 3.1.4.11) (PLC-148) (Phosphoinositide phospholipase C-gamma-1) (Phospholipase C-II) (PLC-II) (Phospholipase C-gamma-1) (PLC-gamma-1)	PLCG1 PLC1	P19174.	HS_PLCG1.	P19174. baseline and differential.	P19174. HS.
IL1_TNFR	P19438	Tumor necrosis factor receptor superfamily member 1A (Tumor necrosis factor receptor 1) (TNF-R1) (Tumor necrosis factor receptor type I) (TNF-RI) (TNFR-I) (p55) (p60) (CD antigen CD120a) [Cleaved into: Tumor necrosis factor receptor superfamily member 1A, membrane form; Tumor necrosis factor-binding protein 1 (TBPI)]	TNFRSF1A TNFAR TNFR1	P19438.	HS_TNFRSF1A.	P19438. baseline and differential.	P19438. HS.
p120RasGAP	P20936	Ras GTPase-activating protein 1 (GAP) (GTPase-activating protein) (RasGAP) (Ras p21 protein activator) (p120GAP)	RASA1 GAP RASA	P20936.	HS_RASA1.	P20936. baseline and differential.	P20936. HS.
PKA	P22612	cAMP-dependent protein kinase catalytic subunit gamma (PKA C-gamma) (EC 2.7.11.11)	PRKACG	P22612.	HS_PRKACG.		P22612. HS.
PKA	P22694	cAMP-dependent protein kinase catalytic subunit beta (PKA C-beta) (EC 2.7.11.11)	PRKACB	P22694.		P22694. baseline and differential.	P22694. HS.
DGK	P23743	Diacylglycerol kinase alpha (DAG kinase alpha) (EC 2.7.1.107) (80 kDa diacylglycerol kinase) (Diglyceride kinase alpha) (DGK-alpha)	DGKA DAGK DAGK1	P23743.	HS_DGKA.	P23743. baseline and differential.	P23743. HS.
PKC	P24723	Protein kinase C eta type (EC 2.7.11.13) (PKC-L) (nPKC-eta)	PRKCH PKCL PRKCL	P24723.	HS_PRKCH.	P24723. baseline and differential.	P24723. HS.
GRK	P25098	Beta-adrenergic receptor kinase 1 (Beta-ARK-1) (EC 2.7.11.15) (G-protein coupled receptor kinase 2)	ADRBK1 BARK BARK1 GRK2	P25098.	HS_ADRBK1.	P25098. baseline and differential.	P25098. HS.
Integrins	P26010	Integrin beta-7 (Gut homing receptor beta subunit)	ITGB7	P26010.	HS_ITGB7.	P26010. baseline and differential.	P26010. HS.
Erk	P27361	Mitogen-activated protein kinase 3 (MAP kinase 3) (MAPK 3) (EC 2.7.11.24) (ERT2) (Extracellular signal-regulated kinase 1) (ERK-1) (Insulin-stimulated MAP2 kinase) (MAP kinase isoform p44) (p44-MAPK) (Microtubule-associated protein 2 kinase) (p44-ERK1)	MAPK3 ERK1 PRKM3	P27361.	HS_MAPK3.	P27361. baseline and differential.	P27361. HS.
PDE4	P27815	cAMP-specific 3',5'-cyclic phosphodiesterase 4A (EC 3.1.4.53) (DPDE2) (PDE46)	PDE4A DPDE2	P27815.	HS_PDE4A.	P27815. baseline and differential.	P27815. HS.
Erk	P28482	Mitogen-activated protein kinase 1 (MAP kinase 1) (MAPK 1) (EC 2.7.11.24) (ERT1) (Extracellular signal-regulated kinase 2) (ERK-2) (MAP kinase isoform p42) (p42-MAPK) (Mitogen-activated protein kinase 2) (MAP kinase 2) (MAPK 2)	MAPK1 ERK2 PRKM1 PRKM2	P28482.	HS_MAPK1.	P28482. baseline and differential.	P28482. HS.
MKPs	P28562	Dual specificity protein phosphatase 1 (EC 3.1.3.16) (EC 3.1.3.48) (Dual specificity protein phosphatase hVH1) (Mitogen-activated protein kinase phosphatase 1) (MAP kinase phosphatase 1) (MKP-1) (Protein-tyrosine phosphatase CL100)	DUSP1 CL100 MKP1 PTPN10 VH1	P28562.	HS_DUSP1.		P28562. HS.
Shc	P29353	SHC-transforming protein 1 (SHC-transforming protein 3) (SHC-transforming protein A) (Src homology 2 domain-containing-transforming protein C1) (SH2 domain protein C1)	SHC1 SHC SHCA	P29353.		P29353. baseline and differential.	P29353. HS.
RKIP	P30086	Phosphatidylethanolamine-binding protein 1 (PEBP-1) (HCNPpp) (Neuropolypeptide h3) (Prostatic-binding protein) (Raf kinase inhibitor protein) (RKIP) [Cleaved into: Hippocampal cholinergic neurostimulating peptide (HCNP)]	PEBP1 PBP PEBP	P30086.	HS_PEBP1.	P30086. baseline and differential.	P30086. HS.
Erk	P31152	Mitogen-activated protein kinase 4 (MAP kinase 4) (MAPK 4) (EC 2.7.11.24) (Extracellular signal-regulated kinase 4) (ERK-4) (MAP kinase isoform p63) (p63-MAPK)	MAPK4 ERK4 PRKM4	P31152.	HS_MAPK4.	P31152. baseline and differential.	P31152. HS.
Akt	P31749	RAC-alpha serine/threonine-protein kinase (EC 2.7.11.1) (Protein kinase B) (PKB) (Protein kinase B alpha) (PKB alpha) (Proto-oncogene c-Akt) (RAC-PK-alpha)	AKT1 PKB RAC	P31749.	HS_AKT1.	P31749. baseline and differential.	P31749. HS.
GCK	P35557	Glucokinase (EC 2.7.1.2) (Hexokinase type IV) (HK IV) (Hexokinase-4) (HK4) (Hexokinase-D)	GCK	P35557.	HS_GCK.	P35557. baseline and differential.	P35557. HS.
GRK	P35626	Beta-adrenergic receptor kinase 2 (Beta-ARK-2) (EC 2.7.11.15) (G-protein-coupled receptor kinase 3)	ADRBK2 BARK2 GRK3	P35626.	HS_ADRBK2.	P35626. baseline and differential.	P35626. HS.
Mek	P36507	Dual specificity mitogen-activated protein kinase kinase 2 (MAP kinase kinase 2) (MAPKK 2) (EC 2.7.12.2) (ERK activator kinase 2) (MAPK/ERK kinase 2) (MEK 2)	MAP2K2 MEK2 MKK2 PRKMK2	P36507.	HS_MAP2K2.	P36507. baseline and differential.	P36507. HS.
Csk	P41240	Tyrosine-protein kinase CSK (EC 2.7.10.2) (C-Src kinase) (Protein-tyrosine kinase CYL)	CSK	P41240.	HS_CSK.	P41240. baseline and differential.	P41240. HS.
Tpl2	P41279	Mitogen-activated protein kinase kinase kinase 8 (EC 2.7.11.25) (Cancer Osaka thyroid oncogene) (Proto-oncogene c-Cot) (Serine/threonine-protein kinase cot) (Tumor progression locus 2) (TPL-2)	MAP3K8 COT ESTF	P41279.	HS_MAP3K8.	P41279. baseline and differential.	P41279. HS.
PKC	P41743	Protein kinase C iota type (EC 2.7.11.13) (Atypical protein kinase C-lambda/iota) (PRKC-lambda/iota) (aPKC-lambda/iota) (nPKC-iota)	PRKCI DXS1179E	P41743.	HS_PRKCI.		P41743. HS.
PI3K	P42336	Phosphatidylinositol 4,5-bisphosphate 3-kinase catalytic subunit alpha isoform (PI3-kinase subunit alpha) (PI3K-alpha) (PI3Kalpha) (PtdIns-3-kinase subunit alpha) (EC 2.7.1.153) (Phosphatidylinositol 4,5-bisphosphate 3-kinase 110 kDa catalytic subunit alpha) (PtdIns-3-kinase subunit p110-alpha) (p110alpha) (Phosphoinositide-3-kinase catalytic alpha polypeptide) (Serine/threonine protein kinase PI…	PIK3CA	P42336.	HS_PIK3CA.	P42336. baseline and differential.	P42336. HS.
PI4K	P42356	Phosphatidylinositol 4-kinase alpha (PI4-kinase alpha) (PI4K-alpha) (PtdIns-4-kinase alpha) (EC 2.7.1.67)	PI4KA PIK4 PIK4CA	P42356.	HS_PI4KA.
WASP	P42768	Wiskott-Aldrich syndrome protein (WASp)	WAS IMD2	P42768.	HS_WAS.	P42768. baseline and differential.	P42768. HS.
SAPK	P45984	Mitogen-activated protein kinase 9 (MAP kinase 9) (MAPK 9) (EC 2.7.11.24) (JNK-55) (Stress-activated protein kinase 1a) (SAPK1a) (Stress-activated protein kinase JNK2) (c-Jun N-terminal kinase 2)	MAPK9 JNK2 PRKM9 SAPK1A	P45984.	HS_MAPK9.	P45984. baseline and differential.	P45984. HS.
Mek	P45985	Dual specificity mitogen-activated protein kinase kinase 4 (MAP kinase kinase 4) (MAPKK 4) (EC 2.7.12.2) (JNK-activating kinase 1) (MAPK/ERK kinase 4) (MEK 4) (SAPK/ERK kinase 1) (SEK1) (Stress-activated protein kinase kinase 1) (SAPK kinase 1) (SAPKK-1) (SAPKK1) (c-Jun N-terminal kinase kinase 1) (JNKK)	MAP2K4 JNKK1 MEK4 MKK4 PRKMK4 SEK1 SERK1 SKK1	P45985.	HS_MAP2K4.	P45985. baseline and differential.	P45985. HS.
Sek1	P45985	Dual specificity mitogen-activated protein kinase kinase 4 (MAP kinase kinase 4) (MAPKK 4) (EC 2.7.12.2) (JNK-activating kinase 1) (MAPK/ERK kinase 4) (MEK 4) (SAPK/ERK kinase 1) (SEK1) (Stress-activated protein kinase kinase 1) (SAPK kinase 1) (SAPKK-1) (SAPKK1) (c-Jun N-terminal kinase kinase 1) (JNKK)	MAP2K4 JNKK1 MEK4 MKK4 PRKMK4 SEK1 SERK1 SKK1	P45985.	HS_MAP2K4.	P45985. baseline and differential.	P45985. HS.
Crk	P46108	Adapter molecule crk (Proto-oncogene c-Crk) (p38)	CRK	P46108.	HS_CRK.	P46108. baseline and differential.	P46108. HS.
Mek	P46734	Dual specificity mitogen-activated protein kinase kinase 3 (MAP kinase kinase 3) (MAPKK 3) (EC 2.7.12.2) (MAPK/ERK kinase 3) (MEK 3) (Stress-activated protein kinase kinase 2) (SAPK kinase 2) (SAPKK-2) (SAPKK2)	MAP2K3 MEK3 MKK3 PRKMK3 SKK2	P46734.	HS_MAP2K3.	P46734. baseline and differential.	P46734. HS.
MKK3	P46734	Dual specificity mitogen-activated protein kinase kinase 3 (MAP kinase kinase 3) (MAPKK 3) (EC 2.7.12.2) (MAPK/ERK kinase 3) (MEK 3) (Stress-activated protein kinase kinase 2) (SAPK kinase 2) (SAPKK-2) (SAPKK2)	MAP2K3 MEK3 MKK3 PRKMK3 SKK2	P46734.	HS_MAP2K3.	P46734. baseline and differential.	P46734. HS.
PI3K	P48736	Phosphatidylinositol 4,5-bisphosphate 3-kinase catalytic subunit gamma isoform (PI3-kinase subunit gamma) (PI3K-gamma) (PI3Kgamma) (PtdIns-3-kinase subunit gamma) (EC 2.7.1.153) (Phosphatidylinositol 4,5-bisphosphate 3-kinase 110 kDa catalytic subunit gamma) (PtdIns-3-kinase subunit p110-gamma) (p110gamma) (Phosphoinositide-3-kinase catalytic gamma polypeptide) (Serine/threonine protein kinase PI…	PIK3CG	P48736.	HS_PIK3CG.	P48736. baseline and differential.	P48736. HS.
B_Arrestin	P49407	Beta-arrestin-1 (Arrestin beta-1)	ARRB1 ARR1	P49407.	HS_ARRB1.	P49407. baseline and differential.	P49407. HS.
DGK	P49619	Diacylglycerol kinase gamma (DAG kinase gamma) (EC 2.7.1.107) (Diglyceride kinase gamma) (DGK-gamma)	DGKG DAGK3	P49619.	HS_DGKG.	P49619. baseline and differential.	P49619. HS.
Gaq	P50148	Guanine nucleotide-binding protein G(q) subunit alpha (Guanine nucleotide-binding protein alpha-q)	GNAQ GAQ	P50148.	HS_GNAQ.	P50148. baseline and differential.	P50148. HS.
AC	P51828	Adenylate cyclase type 7 (EC 4.6.1.1) (ATP pyrophosphate-lyase 7) (Adenylate cyclase type VII) (Adenylyl cyclase 7)	ADCY7 KIAA0037	P51828.	HS_ADCY7.	P51828. baseline and differential.	P51828. HS.
DGK	P52429	Diacylglycerol kinase epsilon (DAG kinase epsilon) (EC 2.7.1.107) (Diglyceride kinase epsilon) (DGK-epsilon)	DGKE DAGK5	P52429.	HS_DGKE.	P52429. baseline and differential.	P52429. HS.
Mek	P52564	Dual specificity mitogen-activated protein kinase kinase 6 (MAP kinase kinase 6) (MAPKK 6) (EC 2.7.12.2) (MAPK/ERK kinase 6) (MEK 6) (Stress-activated protein kinase kinase 3) (SAPK kinase 3) (SAPKK-3) (SAPKK3)	MAP2K6 MEK6 MKK6 PRKMK6 SKK3	P52564.	HS_MAP2K6.	P52564. baseline and differential.	P52564. HS.
MKK6	P52564	Dual specificity mitogen-activated protein kinase kinase 6 (MAP kinase kinase 6) (MAPKK 6) (EC 2.7.12.2) (MAPK/ERK kinase 6) (MEK 6) (Stress-activated protein kinase kinase 3) (SAPK kinase 3) (SAPKK-3) (SAPKK3)	MAP2K6 MEK6 MKK6 PRKMK6 SKK3	P52564.	HS_MAP2K6.	P52564. baseline and differential.	P52564. HS.
RhoGDI	P52565	Rho GDP-dissociation inhibitor 1 (Rho GDI 1) (Rho-GDI alpha)	ARHGDIA GDIA1	P52565.	HS_ARHGDIA.	P52565. baseline and differential.	P52565. HS.
DGK	P52824	Diacylglycerol kinase theta (DAG kinase theta) (EC 2.7.1.107) (Diglyceride kinase theta) (DGK-theta)	DGKQ DAGK4	P52824.	HS_DGKQ.	P52824. baseline and differential.	P52824. HS.
Erk	P53778	Mitogen-activated protein kinase 12 (MAP kinase 12) (MAPK 12) (EC 2.7.11.24) (Extracellular signal-regulated kinase 6) (ERK-6) (Mitogen-activated protein kinase p38 gamma) (MAP kinase p38 gamma) (Stress-activated protein kinase 3)	MAPK12 ERK6 SAPK3	P53778.	HS_MAPK12.	P53778. baseline and differential.	P53778. HS.
Cas	P56945	Breast cancer anti-estrogen resistance protein 1 (CRK-associated substrate) (Cas scaffolding protein family member 1) (p130cas)	BCAR1 CAS CASS1 CRKAS	P56945.	HS_BCAR1.	P56945. baseline and differential.	P56945. HS.
Arp_23	P59998	Actin-related protein 2/3 complex subunit 4 (Arp2/3 complex 20 kDa subunit) (p20-ARC)	ARPC4 ARC20	P59998.	HS_ARPC4.	P59998. baseline and differential.	P59998. HS.
PTEN	P60484	Phosphatidylinositol 3,4,5-trisphosphate 3-phosphatase and dual-specificity protein phosphatase PTEN (EC 3.1.3.16) (EC 3.1.3.48) (EC 3.1.3.67) (Mutated in multiple advanced cancers 1) (Phosphatase and tensin homolog)	PTEN MMAC1 TEP1	P60484.	HS_PTEN.	P60484. baseline and differential.	P60484. HS.
Rac	P60763	Ras-related C3 botulinum toxin substrate 3 (p21-Rac3)	RAC3	P60763.	HS_RAC3.	P60763. baseline and differential.	P60763. HS.
Cdc42	P60953	Cell division control protein 42 homolog (G25K GTP-binding protein)	CDC42	P60953.	HS_CDC42.	P60953. baseline and differential.	P60953. HS.
Arp_23	P61158	Actin-related protein 3 (Actin-like protein 3)	ACTR3 ARP3	P61158.	HS_ACTR3.	P61158. baseline and differential.	P61158. HS.
Arp_23	P61160	Actin-related protein 2 (Actin-like protein 2)	ACTR2 ARP2	P61160.	HS_ACTR2.	P61160. baseline and differential.	P61160. HS.
MLCP	P62140	Serine/threonine-protein phosphatase PP1-beta catalytic subunit (PP-1B) (PPP1CD) (EC 3.1.3.16) (EC 3.1.3.53)	PPP1CB	P62140.	HS_PPP1CB.	P62140. baseline and differential.	P62140. HS.
Rap1	P62834	Ras-related protein Rap-1A (C21KG) (G-22K) (GTP-binding protein smg p21A) (Ras-related protein Krev-1)	RAP1A KREV1	P62834.	HS_RAP1A.	P62834. baseline and differential.	P62834. HS.
Gbg_1213	P62873	Guanine nucleotide-binding protein G(I)/G(S)/G(T) subunit beta-1 (Transducin beta chain 1)	GNB1	P62873.	HS_GNB1.	P62873. baseline and differential.	P62873. HS.
Gbg_i	P62873	Guanine nucleotide-binding protein G(I)/G(S)/G(T) subunit beta-1 (Transducin beta chain 1)	GNB1	P62873.	HS_GNB1.	P62873. baseline and differential.	P62873. HS.
Gbg_q	P62873	Guanine nucleotide-binding protein G(I)/G(S)/G(T) subunit beta-1 (Transducin beta chain 1)	GNB1	P62873.	HS_GNB1.	P62873. baseline and differential.	P62873. HS.
Gbg_s	P62873	Guanine nucleotide-binding protein G(I)/G(S)/G(T) subunit beta-1 (Transducin beta chain 1)	GNB1	P62873.	HS_GNB1.	P62873. baseline and differential.	P62873. HS.
Grb2	P62993	Growth factor receptor-bound protein 2 (Adapter protein GRB2) (Protein Ash) (SH2/SH3 adapter GRB2)	GRB2 ASH	P62993.	HS_GRB2.	P62993. baseline and differential.	P62993. HS.
Rac	P63000	Ras-related C3 botulinum toxin substrate 1 (Cell migration-inducing gene 5 protein) (Ras-like protein TC25) (p21-Rac1)	RAC1 TC25 MIG5	P63000.	HS_RAC1.	P63000. baseline and differential.	P63000. HS.
Gas	P63092	Guanine nucleotide-binding protein G(s) subunit alpha isoforms short (Adenylate cyclase-stimulating G alpha protein)	GNAS GNAS1 GSP	P63092.	HS_GNAS.	P63092. baseline and differential.	P63092. HS.
Gbg_1214	P63211	Guanine nucleotide-binding protein G(T) subunit gamma-T1 (Transducin gamma chain)	GNGT1	P63211.	HS_GNGT1.	P63211. baseline and differential.	P63211. HS.
Gbg_i	P63211	Guanine nucleotide-binding protein G(T) subunit gamma-T1 (Transducin gamma chain)	GNGT1	P63211.	HS_GNGT1.	P63211. baseline and differential.	P63211. HS.
Gbg_q	P63211	Guanine nucleotide-binding protein G(T) subunit gamma-T1 (Transducin gamma chain)	GNGT1	P63211.	HS_GNGT1.	P63211. baseline and differential.	P63211. HS.
Gbg_s	P63211	Guanine nucleotide-binding protein G(T) subunit gamma-T1 (Transducin gamma chain)	GNGT1	P63211.	HS_GNGT1.	P63211. baseline and differential.	P63211. HS.
Actin	P63267	Actin, gamma-enteric smooth muscle (Alpha-actin-3) (Gamma-2-actin) (Smooth muscle gamma-actin)	ACTG2 ACTA3 ACTL3 ACTSG	P63267.	HS_ACTG2.	P63267. baseline and differential.	P63267. HS.
PP2A	P67775	Serine/threonine-protein phosphatase 2A catalytic subunit alpha isoform (PP2A-alpha) (EC 3.1.3.16) (Replication protein C) (RP-C)	PPP2CA	P67775.	HS_PPP2CA.	P67775. baseline and differential.	P67775. HS.
MLK1	P80192	Mitogen-activated protein kinase kinase kinase 9 (EC 2.7.11.25) (Mixed lineage kinase 1)	MAP3K9 MLK1 PRKE1	P80192.	HS_MAP3K9.	P80192. baseline and differential.	P80192. HS.
PKC	Q02156	Protein kinase C epsilon type (EC 2.7.11.13) (nPKC-epsilon)	PRKCE PKCE	Q02156.	HS_PRKCE.	Q02156. baseline and differential.	Q02156. HS.
Mek	Q02750	Dual specificity mitogen-activated protein kinase kinase 1 (MAP kinase kinase 1) (MAPKK 1) (MKK1) (EC 2.7.12.2) (ERK activator kinase 1) (MAPK/ERK kinase 1) (MEK 1)	MAP2K1 MEK1 PRKMK1	Q02750.	HS_MAP2K1.	Q02750. baseline and differential.	Q02750. HS.
MLK2	Q02779	Mitogen-activated protein kinase kinase kinase 10 (EC 2.7.11.25) (Mixed lineage kinase 2) (Protein kinase MST)	MAP3K10 MLK2 MST	Q02779.	HS_MAP3K10.	Q02779. baseline and differential.	Q02779. HS.
PKC	Q04759	Protein kinase C theta type (EC 2.7.11.13) (nPKC-theta)	PRKCQ PRKCT	Q04759.	HS_PRKCQ.	Q04759. baseline and differential.	Q04759. HS.
PTPPEST	Q05209	Tyrosine-protein phosphatase non-receptor type 12 (EC 3.1.3.48) (PTP-PEST) (Protein-tyrosine phosphatase G1) (PTPG1)	PTPN12	Q05209.	HS_PTPN12.	Q05209. baseline and differential.	Q05209. HS.
Fak	Q05397	Focal adhesion kinase 1 (FADK 1) (EC 2.7.10.2) (Focal adhesion kinase-related nonkinase) (FRNK) (Protein phosphatase 1 regulatory subunit 71) (PPP1R71) (Protein-tyrosine kinase 2) (p125FAK) (pp125FAK)	PTK2 FAK FAK1	Q05397.	HS_PTK2.	Q05397. baseline and differential.	Q05397. HS.
PKC	Q05513	Protein kinase C zeta type (EC 2.7.11.13) (nPKC-zeta)	PRKCZ PKC2	Q05513.	HS_PRKCZ.	Q05513. baseline and differential.	Q05513. HS.
PKC	Q05655	Protein kinase C delta type (EC 2.7.11.13) (Tyrosine-protein kinase PRKCD) (EC 2.7.10.2) (nPKC-delta) [Cleaved into: Protein kinase C delta type regulatory subunit; Protein kinase C delta type catalytic subunit (Sphingosine-dependent protein kinase-1) (SDK1)]	PRKCD	Q05655.	HS_PRKCD.	Q05655. baseline and differential.	Q05655. HS.
SHP2	Q06124	Tyrosine-protein phosphatase non-receptor type 11 (EC 3.1.3.48) (Protein-tyrosine phosphatase 1D) (PTP-1D) (Protein-tyrosine phosphatase 2C) (PTP-2C) (SH-PTP2) (SHP-2) (Shp2) (SH-PTP3)	PTPN11 PTP2C SHPTP2	Q06124.	HS_PTPN11.	Q06124. baseline and differential.	Q06124. HS.
Sos	Q07889	Son of sevenless homolog 1 (SOS-1)	SOS1	Q07889.	HS_SOS1.	Q07889. baseline and differential.	Q07889. HS.
RGS	Q08116	Regulator of G-protein signaling 1 (RGS1) (B-cell activation protein BL34) (Early response protein 1R20)	RGS1 1R20 BL34 IER1	Q08116.	HS_RGS1.	Q08116. baseline and differential.	Q08116. HS.
Trafs	Q12933	TNF receptor-associated factor 2 (EC 6.3.2.-) (E3 ubiquitin-protein ligase TRAF2) (Tumor necrosis factor type 2 receptor-associated protein 3)	TRAF2 TRAP3	Q12933.	HS_TRAF2.	Q12933. baseline and differential.	Q12933. HS.
RalGDS	Q12967	Ral guanine nucleotide dissociation stimulator (RalGDS) (Ral guanine nucleotide exchange factor) (RalGEF)	RALGDS KIAA1308 RGF	Q12967.	HS_RALGDS.	Q12967. baseline and differential.	Q12967. HS.
Tiam	Q13009	T-lymphoma invasion and metastasis-inducing protein 1 (TIAM-1)	TIAM1	Q13009.	HS_TIAM1.	Q13009. baseline and differential.	Q13009. HS.
Trafs	Q13077	TNF receptor-associated factor 1 (Epstein-Barr virus-induced protein 6)	TRAF1 EBI6	Q13077.	HS_TRAF1.		Q13077. HS.
Trafs	Q13114	TNF receptor-associated factor 3 (EC 6.3.2.-) (CAP-1) (CD40 receptor-associated factor 1) (CRAF1) (CD40-binding protein) (CD40BP) (LMP1-associated protein 1) (LAP1)	TRAF3 CAP1 CRAF1	Q13114.	HS_CAP1.	Q13114. baseline and differential.	Q13114. HS.
PAK	Q13153	Serine/threonine-protein kinase PAK 1 (EC 2.7.11.1) (Alpha-PAK) (p21-activated kinase 1) (PAK-1) (p65-PAK)	PAK1	Q13153.	HS_PAK1.	Q13153. baseline and differential.	Q13153. HS.
Mek	Q13163	Dual specificity mitogen-activated protein kinase kinase 5 (MAP kinase kinase 5) (MAPKK 5) (EC 2.7.12.2) (MAPK/ERK kinase 5) (MEK 5)	MAP2K5 MEK5 MKK5 PRKMK5	Q13163.	HS_MAP2K5.	Q13163. baseline and differential.	Q13163. HS.
Erk	Q13164	Mitogen-activated protein kinase 7 (MAP kinase 7) (MAPK 7) (EC 2.7.11.24) (Big MAP kinase 1) (BMK-1) (Extracellular signal-regulated kinase 5) (ERK-5)	MAPK7 BMK1 ERK5 PRKM7	Q13164.	HS_MAPK7.	Q13164. baseline and differential.	Q13164. HS.
PAK	Q13177	Serine/threonine-protein kinase PAK 2 (EC 2.7.11.1) (Gamma-PAK) (PAK65) (S6/H4 kinase) (p21-activated kinase 2) (PAK-2) (p58) [Cleaved into: PAK-2p27 (p27); PAK-2p34 (p34) (C-t-PAK2)]	PAK2	Q13177.	HS_PAK2.	Q13177. baseline and differential.	Q13177. HS.
Mekk1	Q13233	Mitogen-activated protein kinase kinase kinase 1 (EC 2.7.11.25) (MAPK/ERK kinase kinase 1) (MEK kinase 1) (MEKK 1)	MAP3K1 MAPKKK1 MEKK MEKK1	Q13233.	HS_MAP3K1.		Q13233. HS.
PLD	Q13393	Phospholipase D1 (PLD 1) (hPLD1) (EC 3.1.4.4) (Choline phosphatase 1) (Phosphatidylcholine-hydrolyzing phospholipase D1)	PLD1	Q13393.	HS_PLD1.	Q13393. baseline and differential.	Q13393. HS.
ILK	Q13418	Integrin-linked protein kinase (EC 2.7.11.1) (59 kDa serine/threonine-protein kinase) (ILK-1) (ILK-2) (p59ILK)	ILK ILK1 ILK2	Q13418.	HS_ILK.	Q13418. baseline and differential.	Q13418. HS.
Gab1	Q13480	GRB2-associated-binding protein 1 (GRB2-associated binder 1) (Growth factor receptor bound protein 2-associated protein 1)	GAB1	Q13480.	HS_GAB1.	Q13480. baseline and differential.	Q13480. HS.
CaMK	Q13555	Calcium/calmodulin-dependent protein kinase type II subunit gamma (CaM kinase II subunit gamma) (CaMK-II subunit gamma) (EC 2.7.11.17)	CAMK2G CAMK CAMK-II CAMKG	Q13555.		Q13555. baseline and differential.	Q13555. HS.
DGK	Q13574	Diacylglycerol kinase zeta (DAG kinase zeta) (EC 2.7.1.107) (Diglyceride kinase zeta) (DGK-zeta)	DGKZ DAGK6	Q13574.	HS_DGKZ.	Q13574. baseline and differential.	Q13574. HS.
RasGRF_GRP	Q13972	Ras-specific guanine nucleotide-releasing factor 1 (Ras-GRF1) (Guanine nucleotide-releasing protein) (GNRP) (Ras-specific nucleotide exchange factor CDC25)	RASGRF1 CDC25 GNRP GRF1	Q13972.	HS_RASGRF1.		Q13972. HS.
Pix_Cool	Q14155	Rho guanine nucleotide exchange factor 7 (Beta-Pix) (COOL-1) (PAK-interacting exchange factor beta) (p85)	ARHGEF7 COOL1 KIAA0142 P85SPR PAK3BP PIXB Nbla10314	Q14155.		Q14155. baseline and differential.	Q14155. HS.
DOCK180	Q14185	Dedicator of cytokinesis protein 1 (180 kDa protein downstream of CRK) (DOCK180)	DOCK1	Q14185.	HS_DOCK1.	Q14185. baseline and differential.	Q14185. HS.
RalBP1	Q15311	RalA-binding protein 1 (RalBP1) (76 kDa Ral-interacting protein) (Dinitrophenyl S-glutathione ATPase) (DNP-SG ATPase) (Ral-interacting protein 1)	RALBP1 RLIP1 RLIP76	Q15311.	HS_RALBP1.	Q15311. baseline and differential.	Q15311. HS.
p90RSK	Q15418	Ribosomal protein S6 kinase alpha-1 (S6K-alpha-1) (EC 2.7.11.1) (90 kDa ribosomal protein S6 kinase 1) (p90-RSK 1) (p90RSK1) (p90S6K) (MAP kinase-activated protein kinase 1a) (MAPK-activated protein kinase 1a) (MAPKAP kinase 1a) (MAPKAPK-1a) (Ribosomal S6 kinase 1) (RSK-1)	RPS6KA1 MAPKAPK1A RSK1	Q15418.	HS_RPS6KA1.	Q15418. baseline and differential.	Q15418. HS.
Tab_12	Q15750	TGF-beta-activated kinase 1 and MAP3K7-binding protein 1 (Mitogen-activated protein kinase kinase kinase 7-interacting protein 1) (TGF-beta-activated kinase 1-binding protein 1) (TAK1-binding protein 1)	TAB1 MAP3K7IP1	Q15750.	HS_MAP3K7IP1.	Q15750. baseline and differential.	Q15750. HS.
RhoK	Q15835	Rhodopsin kinase (RK) (EC 2.7.11.14) (G protein-coupled receptor kinase 1)	GRK1 RHOK	Q15835.	HS_GRK1.		Q15835. HS.
p38	Q16539	Mitogen-activated protein kinase 14 (MAP kinase 14) (MAPK 14) (EC 2.7.11.24) (Cytokine suppressive anti-inflammatory drug-binding protein) (CSAID-binding protein) (CSBP) (MAP kinase MXI2) (MAX-interacting protein 2) (Mitogen-activated protein kinase p38 alpha) (MAP kinase p38 alpha) (Stress-activated protein kinase 2a) (SAPK2a)	MAPK14 CSBP CSBP1 CSBP2 CSPB1 MXI2 SAPK2A	Q16539.	HS_MAPK14.	Q16539. baseline and differential.	Q16539. HS.
MLK3	Q16584	Mitogen-activated protein kinase kinase kinase 11 (EC 2.7.11.25) (Mixed lineage kinase 3) (Src-homology 3 domain-containing proline-rich kinase)	MAP3K11 MLK3 PTK1 SPRK	Q16584.	HS_MAP3K11.	Q16584. baseline and differential.	Q16584. HS.
Erk	Q16659	Mitogen-activated protein kinase 6 (MAP kinase 6) (MAPK 6) (EC 2.7.11.24) (Extracellular signal-regulated kinase 3) (ERK-3) (MAP kinase isoform p97) (p97-MAPK)	MAPK6 ERK3 PRKM6	Q16659.	HS_MAPK6.		Q16659. HS.
DGK	Q16760	Diacylglycerol kinase delta (DAG kinase delta) (EC 2.7.1.107) (130 kDa diacylglycerol kinase) (Diglyceride kinase delta) (DGK-delta)	DGKD KIAA0145	Q16760.	HS_DGKD.	Q16760. baseline and differential.	Q16760. HS.
MLCK	Q32MK0	Myosin light chain kinase 3 (EC 2.7.11.18) (Cardiac-MyBP-C-associated Ca/CaM kinase) (Cardiac-MLCK)	MYLK3 MLCK	Q32MK0.	HS_MYLK3.		Q32MK0. HS.
EGFR	Q504U8	Receptor protein-tyrosine kinase (EC 2.7.10.1)	EGFR			Q504U8. baseline and differential.
DGK	Q5KSL6	Diacylglycerol kinase kappa (DAG kinase kappa) (EC 2.7.1.107) (142 kDa diacylglycerol kinase) (Diglyceride kinase kappa) (DGK-kappa)	DGKK		HS_DGKK.		Q5KSL6. HS.
PI3K	Q6PJ60	PIK3CB protein (Fragment)	PIK3CB	Q6PJ60.
Trafs	Q6Q0C0	E3 ubiquitin-protein ligase TRAF7 (EC 6.3.2.-) (RING finger and WD repeat-containing protein 1) (RING finger protein 119) (TNF receptor-associated factor 7)	TRAF7 RFWD1 RNF119	Q6Q0C0.	HS_TRAF7.	Q6Q0C0. baseline and differential.	Q6Q0C0. HS.
TAO_12	Q7L7X3	Serine/threonine-protein kinase TAO1 (EC 2.7.11.1) (Kinase from chicken homolog B) (hKFC-B) (MARK Kinase) (MARKK) (Prostate-derived sterile 20-like kinase 2) (PSK-2) (PSK2) (Prostate-derived STE20-like kinase 2) (Thousand and one amino acid protein kinase 1) (TAOK1) (hTAOK1)	TAOK1 KIAA1361 MAP3K16 MARKK	Q7L7X3.	HS_TAOK1.	Q7L7X3. baseline and differential.	Q7L7X3. HS.
DGK	Q86XP1	Diacylglycerol kinase eta (DAG kinase eta) (EC 2.7.1.107) (Diglyceride kinase eta) (DGK-eta)	DGKH	Q86XP1.	HS_DGKH.	Q86XP1. baseline and differential.	Q86XP1. HS.
PLD	Q8IV08	Phospholipase D3 (PLD 3) (EC 3.1.4.4) (Choline phosphatase 3) (HindIII K4L homolog) (Hu-K4) (Phosphatidylcholine-hydrolyzing phospholipase D3)	PLD3	Q8IV08.	HS_PLD3.	Q8IV08. baseline and differential.	Q8IV08. HS.
PLD	Q8N2A8	Mitochondrial cardiolipin hydrolase (EC 3.1.-.-) (Choline phosphatase 6) (Mitochondrial phospholipase) (MitoPLD) (Phosphatidylcholine-hydrolyzing phospholipase D6) (Phospholipase D6) (PLD 6) (Protein zucchini homolog)	PLD6	Q8N2A8.	HS_PLD6.		Q8N2A8. HS.
CaMKK	Q8N5S9	Calcium/calmodulin-dependent protein kinase kinase 1 (CaM-KK 1) (CaM-kinase kinase 1) (CaMKK 1) (EC 2.7.11.17) (CaM-kinase IV kinase) (Calcium/calmodulin-dependent protein kinase kinase alpha) (CaM-KK alpha) (CaM-kinase kinase alpha) (CaMKK alpha)	CAMKK1 CAMKKA	Q8N5S9.	HS_CAMKK1.	Q8N5S9. baseline and differential.	Q8N5S9. HS.
ARF	Q8N6H7	ADP-ribosylation factor GTPase-activating protein 2 (ARF GAP 2) (GTPase-activating protein ZNF289) (Zinc finger protein 289)	ARFGAP2 ZNF289 Nbla10535	Q8N6H7.	HS_ARFGAP2.	Q8N6H7. baseline and differential.	Q8N6H7. HS.
ARF	Q8N6T3	ADP-ribosylation factor GTPase-activating protein 1 (ARF GAP 1) (ADP-ribosylation factor 1 GTPase-activating protein) (ARF1 GAP) (ARF1-directed GTPase-activating protein)	ARFGAP1 ARF1GAP	Q8N6T3.	HS_ARFGAP1.	Q8N6T3. baseline and differential.	Q8N6T3. HS.
PLD	Q8N7P1	Inactive phospholipase D5 (Inactive PLD 5) (Inactive choline phosphatase 5) (Inactive phosphatidylcholine-hydrolyzing phospholipase D5) (PLDc)	PLD5	Q8N7P1.	HS_PLD5.	Q8N7P1. baseline and differential.	Q8N7P1. HS.
AC	Q8NFM4	Adenylate cyclase type 4 (EC 4.6.1.1) (ATP pyrophosphate-lyase 4) (Adenylate cyclase type IV) (Adenylyl cyclase 4)	ADCY4	Q8NFM4.	HS_ADCY4.	Q8NFM4. baseline and differential.	Q8NFM4. HS.
Erk	Q8TD08	Mitogen-activated protein kinase 15 (MAP kinase 15) (MAPK 15) (EC 2.7.11.24) (Extracellular signal-regulated kinase 7) (ERK-7) (Extracellular signal-regulated kinase 8) (ERK-8)	MAPK15 ERK7 ERK8	Q8TD08.	HS_MAPK15.		Q8TD08. HS.
p115RhoGEF	Q92888	Rho guanine nucleotide exchange factor 1 (115 kDa guanine nucleotide exchange factor) (p115-RhoGEF) (p115RhoGEF) (Sub1.5)	ARHGEF1	Q92888.	HS_ARHGEF1.	Q92888. baseline and differential.	Q92888. HS.
PLD	Q96BZ4	Phospholipase D4 (PLD 4) (EC 3.1.4.4) (Choline phosphatase 4) (Phosphatidylcholine-hydrolyzing phospholipase D4)	PLD4 C14orf175 UNQ2488/PRO5775	Q96BZ4.	HS_PLD4.	Q96BZ4. baseline and differential.	Q96BZ4. HS.
CaM	Q96HY3	CALM1 protein (Calmodulin) (Calmodulin 2 (Phosphorylase kinase, delta), isoform CRA_a) (Calmodulin 3 (Phosphorylase kinase, delta), isoform CRA_a) (LP7057 protein)	CALM2 CALM1 CALM3 hCG_17033 hCG_20313
NIK	Q99558	Mitogen-activated protein kinase kinase kinase 14 (EC 2.7.11.25) (NF-kappa-beta-inducing kinase) (HsNIK) (Serine/threonine-protein kinase NIK)	MAP3K14 NIK		HS_MAP3K14.	Q99558. baseline and differential.	Q99558. HS.
ASK1	Q99683	Mitogen-activated protein kinase kinase kinase 5 (EC 2.7.11.25) (Apoptosis signal-regulating kinase 1) (ASK-1) (MAPK/ERK kinase kinase 5) (MEK kinase 5) (MEKK 5)	MAP3K5 ASK1 MAPKKK5 MEKK5	Q99683.	HS_MAP3K5.		Q99683. HS.
PI5K	Q99755	Phosphatidylinositol 4-phosphate 5-kinase type-1 alpha (PIP5K1-alpha) (PtdIns(4)P-5-kinase 1 alpha) (EC 2.7.1.68) (68 kDa type I phosphatidylinositol 4-phosphate 5-kinase alpha) (Phosphatidylinositol 4-phosphate 5-kinase type I alpha) (PIP5KIalpha)	PIP5K1A	Q99755.	HS_PIP5K1A.	Q99755. baseline and differential.	Q99755. HS.
Mekk3	Q99759	Mitogen-activated protein kinase kinase kinase 3 (EC 2.7.11.25) (MAPK/ERK kinase kinase 3) (MEK kinase 3) (MEKK 3)	MAP3K3 MAPKKK3 MEKK3	Q99759.	HS_MAP3K3.	Q99759. baseline and differential.	Q99759. HS.
MKPs	Q99956	Dual specificity protein phosphatase 9 (EC 3.1.3.16) (EC 3.1.3.48) (Mitogen-activated protein kinase phosphatase 4) (MAP kinase phosphatase 4) (MKP-4)	DUSP9 MKP4	Q99956.	HS_DUSP9.		Q99956. HS.
Trafs	Q9BUZ4	TNF receptor-associated factor 4 (Cysteine-rich domain associated with RING and Traf domains protein 1) (Metastatic lymph node gene 62 protein) (MLN 62) (RING finger protein 83)	TRAF4 CART1 MLN62 RNF83	Q9BUZ4.	HS_TRAF4.	Q9BUZ4. baseline and differential.	Q9BUZ4. HS.
B_Parvin	Q9HBI1	Beta-parvin (Affixin)	PARVB CGI-56	Q9HBI1.	HS_PARVB.	Q9HBI1. baseline and differential.	Q9HBI1. HS.
ARF	Q9NP61	ADP-ribosylation factor GTPase-activating protein 3 (ARF GAP 3)	ARFGAP3 ARFGAP1	Q9NP61.	HS_ARFGAP1.	Q9NP61. baseline and differential.	Q9NP61. HS.
PLC_B	Q9NQ66	1-phosphatidylinositol 4,5-bisphosphate phosphodiesterase beta-1 (EC 3.1.4.11) (PLC-154) (Phosphoinositide phospholipase C-beta-1) (Phospholipase C-I) (PLC-I) (Phospholipase C-beta-1) (PLC-beta-1)	PLCB1 KIAA0581	Q9NQ66.		Q9NQ66. baseline and differential.	Q9NQ66. HS.
PAK	Q9NQU5	Serine/threonine-protein kinase PAK 6 (EC 2.7.11.1) (PAK-5) (p21-activated kinase 6) (PAK-6)	PAK6 PAK5	Q9NQU5.	HS_PAK6.	Q9NQU5. baseline and differential.	Q9NQU5. HS.
p190RhoGAP	Q9NRY4	Rho GTPase-activating protein 35 (Glucocorticoid receptor DNA-binding factor 1) (Glucocorticoid receptor repression factor 1) (GRF-1) (Rho GAP p190A) (p190-A)	ARHGAP35 GRF1 GRLF1 KIAA1722	Q9NRY4.	HS_GRLF1.	Q9NRY4. baseline and differential.	Q9NRY4. HS.
Cbp	Q9NWQ8	Phosphoprotein associated with glycosphingolipid-enriched microdomains 1 (Csk-binding protein) (Transmembrane adapter protein PAG) (Transmembrane phosphoprotein Cbp)	PAG1 CBP PAG	Q9NWQ8.	HS_PAG1.		Q9NWQ8. HS.
Tab_12	Q9NYJ8	TGF-beta-activated kinase 1 and MAP3K7-binding protein 2 (Mitogen-activated protein kinase kinase kinase 7-interacting protein 2) (TAK1-binding protein 2) (TAB-2) (TGF-beta-activated kinase 1-binding protein 2)	TAB2 KIAA0733 MAP3K7IP2	Q9NYJ8.	HS_MAP3K7IP2.	Q9NYJ8. baseline and differential.	Q9NYJ8. HS.
PAK	Q9P286	Serine/threonine-protein kinase PAK 7 (EC 2.7.11.1) (p21-activated kinase 5) (PAK-5) (p21-activated kinase 7) (PAK-7)	PAK7 KIAA1264 PAK5	Q9P286.	HS_PAK7.		Q9P286. HS.
PI4K	Q9UBF8	Phosphatidylinositol 4-kinase beta (PI4K-beta) (PI4Kbeta) (PtdIns 4-kinase beta) (EC 2.7.1.67) (NPIK) (PI4K92)	PI4KB PIK4CB	Q9UBF8.	HS_PI4KB.	Q9UBF8. baseline and differential.	Q9UBF8. HS.
TAO_12	Q9UL54	Serine/threonine-protein kinase TAO2 (EC 2.7.11.1) (Kinase from chicken homolog C) (hKFC-C) (Prostate-derived sterile 20-like kinase 1) (PSK-1) (PSK1) (Prostate-derived STE20-like kinase 1) (Thousand and one amino acid protein kinase 2)	TAOK2 KIAA0881 MAP3K17 PSK PSK1 UNQ2971/PRO7431	Q9UL54.	HS_TAOK2.		Q9UL54. HS.
Graf	Q9UNA1	Rho GTPase-activating protein 26 (GTPase regulator associated with focal adhesion kinase) (Oligophrenin-1-like protein) (Rho-type GTPase-activating protein 26)	ARHGAP26 GRAF KIAA0621 OPHN1L	Q9UNA1.	HS_ARHGAP26.	Q9UNA1. baseline and differential.	Q9UNA1. HS.
Mekk2	Q9Y2U5	Mitogen-activated protein kinase kinase kinase 2 (EC 2.7.11.25) (MAPK/ERK kinase kinase 2) (MEK kinase 2) (MEKK 2)	MAP3K2 MAPKKK2 MEKK2	Q9Y2U5.	HS_MAP3K2.	Q9Y2U5. baseline and differential.	Q9Y2U5. HS.
Talin	Q9Y490	Talin-1	TLN1 KIAA1027 TLN	Q9Y490.	HS_TLN1.		Q9Y490. HS.
Trafs	Q9Y4K3	TNF receptor-associated factor 6 (EC 6.3.2.-) (E3 ubiquitin-protein ligase TRAF6) (Interleukin-1 signal transducer) (RING finger protein 85)	TRAF6 RNF85	Q9Y4K3.	HS_TRAF6.		Q9Y4K3. HS.
Mekk4	Q9Y6R4	Mitogen-activated protein kinase kinase kinase 4 (EC 2.7.11.25) (MAP three kinase 1) (MAPK/ERK kinase kinase 4) (MEK kinase 4) (MEKK 4)	MAP3K4 KIAA0213 MAPKKK4 MEKK4 MTK1	Q9Y6R4.	HS_MAP3K4.	Q9Y6R4. baseline and differential.	Q9Y6R4. HS.
DGK	Q9Y6T7	Diacylglycerol kinase beta (DAG kinase beta) (EC 2.7.1.107) (90 kDa diacylglycerol kinase) (Diglyceride kinase beta) (DGK-beta)	DGKB DAGK2 KIAA0718	Q9Y6T7.		Q9Y6T7. baseline and differential.	Q9Y6T7. HS.
