# Supplementary material for: Systems Perturbation Analysis of a Large-Scale Signal Transduction Model Reveals Potentially Influential Candidates for Cancer Therapeutics
Source: Front Bioeng Biotechnol. 2016 Feb 11;4:10. doi: 10.3389/fbioe.2016.00010 (PMC4750464; doi:10.3389/fbioe.2016.00010)
Supplement: Table S2 — Influential ranking of all the components of signal transduction model. [file Table_S2.xlsx]

## Sheet: Influential Ranking
Death Off	IS	Death On	IS	Growth Off	IS	Growth On	IS	Motility Off	IS	Motility On	IS	Quiescence Off	IS	Quiescence On	IS	Random Off	IS	Random On	IS
PI4K	85.1	IL1_TNFR	86.95	PIP3_345	93.23	PKC	78.24	PI4K	92.63	Ca	85.22	PIP3_345	86.45	EGFR	78.84	PI4K	80.45	EGFR	75.8265
PIP3_345	83.85	EGFR	86.9	PI5K	93.09	Ca	78.11	PIP3_345	91.75	EGFR	85.19	ARF	84.99	Ca	78.19	PI5K	79.93	Ca	66.394
PI5K	83.1	Trafs	84.22	PIP2_45	92.34	EGFR	77.66	PI5K	91.2	PKC	78.69	PI5K	83.98	IL1_TNFR	68.17	PIP2_45	79.48	PKC	58.2395
PIP2_45	82.65	Ca	80.47	PI4K	90.77	Palpha_iR	70.58	PIP2_45	90.97	Gab1	69.45	PIP2_45	83.23	Gab1	66.96	PIP3_345	79.331	Palpha_iR	57.2425
ARF	82.36	Erk	77.22	ARF	88.36	IL1_TNFR	66.07	ARF	90.65	Palpha_iR	69.18	PI4K	82.17	Trafs	66.69	ARF	78.1655	Gab1	56.6535
PP2A	73.66	Mek	76.65	EGFR	70.76	SHP2	65.51	PP2A	72.61	SHP2	68.29	PP2A	65.19	SHP2	65.66	PP2A	56.78	IL1_TNFR	56.5295
B_Arrestin	69.83	PKC	75.99	PI3K	67.78	Gab1	64.42	alpha_iR	65.06	IL1_TNFR	65.97	alpha_iR	61.78	Palpha_iR	63.14	alpha_iR	54.7335	SHP2	55.34
GRK	69.1	Gab1	75.33	PP2A	66.34	Trafs	63.76	PI3K	63.02	Trafs	63.63	Ca	54.69	PKC	60.92	PI3K	50.959	Trafs	54.783
Palpha_iR	65.29	Tpl2	74.91	alpha_iR	62.65	Integrins	54.64	EGFR	58.32	Mek	59.95	PI3K	54.67	Integrins	51.94	Gbg_i	44.0275	Erk	47.4905
RGS	65.16	SHP2	74.35	Gbg_i	58.32	Mek	51.42	Gbg_i	57.04	Erk	57.8	IP3R1	54.18	PAK	49.64	Src	43.5945	Mek	47.271
CaM	64.84	RKIP	71.58	Src	54.11	Erk	51.24	Src	56.53	Ras	53.37	Gbg_i	53.03	Mek	49.52	EGFR	41.9055	RKIP	39.3475
PI3K	64.23	Gbg_i	67.29	B_Arrestin	48.53	RKIP	49.67	B_Arrestin	53.45	Fak	52.67	EGFR	51.17	Erk	49.18	Ca	40.5145	Tpl2	38.701
Ca	47.7	alpha_iR	64.63	GRK	48.47	PP2A	45.62	GRK	53.32	Sos	52.62	GRK	44.9	RKIP	48.15	IP3R1	40.0915	Fak	37.8225
IP3R1	46.98	Gai	64.5	Ca	47.82	Sos	45.27	IP3R1	45.7	RKIP	52.32	B_Arrestin	44.82	Tpl2	47.47	GRK	39.405	RasGRF_GRP	37.266
alpha_iR	42.91	Palpha_iR	58.25	IP3R1	47.71	RasGRF_GRP	44.94	Ca	44.18	RasGRF_GRP	50.06	Src	43.55	Cdc42	46.49	B_Arrestin	37.438	Sos	35.979
Cbp	41.96	PKA	47.65	PKC	37.77	Ras	44.3	Csk	39.59	Tpl2	46.67	Csk	37.61	Fak	45.86	Csk	29.985	Ras	35.2125
Src	41.28	Fak	46.26	PKC_primed	36.95	PIP3_345	43.08	Talin	39.59	Raf	45.75	CaM	37.56	Raf	42.31	Cbp	29.83	Raf	32.373
Csk	40.49	IP3R1	42.46	PDK1	36.25	Pix_Cool	42.6	Integrins	39.22	Palpha_1213R	44.79	Cbp	36.29	RasGRF_GRP	41.7	CaM	27.7435	PAK	30.9285
alpha_sR	35.97	Cas	39.78	PTEN	33.88	Fak	41.31	Cbp	38.08	PTEN	40.36	RGS	28.88	Src	34	Integrins	27.6485	Cdc42	30.5815
Gbg_i	35.31	Grb2	37.99	PDE4	32.35	PAK	41.22	Gai	31.43	Cas	36.09	Gai	25.77	Pix_Cool	32.94	Talin	25.766	PIP3_345	28.997
PDE4	34.89	CaM	37.29	Cbp	31.91	Cdc42	40.85	ILK	31.27	PIP3_345	35.79	PDK1	25.28	Cas	32.81	RGS	23.625	Integrins	28.9855
alpha_qR	30.77	Palpha_sR	36.53	Csk	31.34	Raf	40.43	alpha_1213R	31.22	Pix_Cool	35.56	Palpha_iR	23.73	Sos	32.48	Gai	21.533	Cas	27.5705
IL1_TNFR	29.42	RGS	36.34	IL1_TNFR	31.28	Tpl2	38.01	PTEN	30.87	PKA	34.45	PKC	22.64	PIP3_345	31.65	PDK1	21.3485	Pix_Cool	27.415
Integrins	29.17	Shc	35.58	Gai	30.54	Palpha_1213R	35.05	PDE4	30.5	PAK	34.41	Grb2	21.61	CaM	31.57	Grb2	19.454	PTEN	26.0205
Trafs	28.13	Cdc42	33.85	ILK	30.28	PTEN	34.4	PDK1	26.84	Shc	32.27	PKC_primed	21.11	Palpha_1213R	30.22	ILK	19.3445	PKA	24.8785
Talin	28.12	cAMP	33.6	Integrins	30.21	cAMP	32.42	CaM	25.67	Cdc42	31.44	ILK	20.93	Gai	28.12	PKC	18.621	Palpha_1213R	24.776
Gas	26.98	RasGRF_GRP	33.09	Trafs	29.96	PKA	31.11	Ga_1213	25.46	Grb2	30.25	Integrins	17.11	Ras	28.08	PKC_primed	18.475	CaM	23.529
Gbg_s	26.45	Integrins	32.57	Grb2	28.8	Rac	30.61	IL1_TNFR	22.88	Talin	29.1	IL1_TNFR	14.2	Shc	27.96	alpha_1213R	18.079	Gai	22.3695
Palpha_qR	22.35	Raf	28.91	Talin	24.5	Trx	29.9	RGS	22.6	Palpha_qR	28.82	DAG	14.1	Rac	27.25	PTEN	17.6865	Rac	21.805
Fak	21.83	Gbg_s	28.52	CaM	23.16	CaM	26.47	p115RhoGEF	22.34	cAMP	28.75	Ras	13.96	PTEN	25.27	PDE4	17.6025	Gbg_i	21.2125
Gai	21.06	PIP3_345	27.27	Mek	23.03	Cas	26.34	PKC	22.2	CaM	28.49	alpha_1213R	13.84	Gbg_i	25.03	Palpha_iR	17.362	Shc	21.1715
EGFR	17.08	Talin	25.82	Erk	22.15	GRK	25.73	Rac	22.13	Src	28.31	Talin	13.77	Grb2	24.94	Ga_1213	14.847	Grb2	20.113
Erk	16.83	Sos	24.85	alpha_1213R	21.87	AC	24.5	Trafs	21.86	Integrins	27.18	Trafs	12.29	Trx	21.96	Rac	14.4105	Src	18.5085
Mek	16.72	Ras	24.24	Tpl2	18.77	RhoGDI	22.54	Grb2	21.78	B_Arrestin	26.56	PDE4	12.01	alpha_iR	21.65	IL1_TNFR	13.555	cAMP	18.274
Tpl2	15.92	Src	24.11	Ras	18.62	Palpha_sR	21.55	PKC_primed	21.32	RGS	26.45	Palpha_1213R	11.49	Palpha_qR	21.62	Ras	13.4635	RGS	17.5465
ILK	10.29	Palpha_1213R	21.44	Ga_1213	18.58	Talin	20.89	PAK	20.32	Palpha_sR	26.06	Fak	11.48	alpha_1213R	20.32	p115RhoGEF	13.2065	Trx	17.4235
PDK1	9.64	Crk	20.85	Rac	18.22	Shc	20.31	Rho	20.16	RhoGDI	25.9	alpha_qR	11.19	RGS	19.97	Trafs	12.012	RhoGDI	17.2875
alpha_1213R	7.75	PTEN	19.99	PTPa	16.61	Src	19.85	Tiam	19.92	PP2A	23.18	RKIP	11.1	IP3R1	19.54	Tiam	11.743	PP2A	15.004
Trx	6.99	PI3K	19.49	Tiam	16.6	Gbg_i	19.36	Pix_Cool	19.12	Rac	23.01	PLC_B	10.96	PP2A	18.46	RKIP	11.6435	Palpha_sR	14.572
Ras	6.57	PAK	19.33	RGS	16.59	Palpha_qR	19.27	Fak	19.02	GRK	22.64	Gaq	10.27	B_Arrestin	18.01	Fak	11.3135	Talin	14.42
Gaq	6.17	Palpha_qR	18.3	Gab1	16.46	Gai	19.18	Palpha_iR	18.94	Gbg_1213	21.83	PTEN	10.16	GRK	17.55	Rho	11.3075	alpha_iR	14.404
ASK1	5.99	PIP2_34	16.68	DAG	16.35	B_Arrestin	19	Erk	18.75	Gai	21.76	p115RhoGEF	9.83	Palpha_sR	16.89	PAK	11.2895	Palpha_qR	14.228
PLC_B	5.74	PTPa	15.77	PAK	15.99	RGS	18.92	B_Parvin	18.71	Csk	21.52	Gab1	9.74	alpha_sR	15.5	B_Parvin	11.2425	IP3R1	13.7545
PKC_primed	5.54	Csk	15.42	B_Parvin	15.89	Grb2	16.89	Cdc42	17.95	Gbg_i	20.73	IP3	8.83	PKA	15.44	Pix_Cool	11.1875	B_Arrestin	13.5255
PKC	5.17	Cbp	14.64	RKIP	15.41	Gbg_1213	15.44	Mek	16.97	Cbp	19.58	SHP2	8.17	PTPa	14.62	alpha_qR	10.826	Gbg_1213	13.479
Cas	5.07	Pix_Cool	14.24	Pix_Cool	15.05	Csk	14.81	RKIP	16.18	Trx	16.68	Palpha_sR	7.91	alpha_qR	14.23	DAG	10.2525	Csk	13.219
DAG	4.94	GRK	13.93	p115RhoGEF	15.04	Cbp	14.56	DAG	15.51	PTPa	16.62	Trx	7.36	Gbg_q	13.71	Cdc42	9.8555	Cbp	12.894
p115RhoGEF	4.71	B_Arrestin	12.63	SHP2	14.87	MKPs	14.41	alpha_sR	14.57	Nck	16.37	PTPa	7.34	Cbp	13.58	alpha_sR	9.4755	GRK	12.884
Palpha_1213R	4.7	Rac	12.35	Cdc42	14.79	IP3R1	12.83	Ras	14.12	alpha_iR	14.83	alpha_sR	7.2	Csk	13.15	Gab1	8.8435	PTPa	12.3605
Ga_1213	4.65	AC	12.21	Rho	14.08	CaMK	11.16	Tpl2	9.96	AC	14.15	p190RhoGAP	7.05	Talin	12.88	Gaq	7.982	alpha_1213R	10.502
Grb2	4.34	RhoGDI	8.35	Palpha_iR	12.86	Ga_1213	11.07	p190RhoGAP	9.42	CaMK	13.54	Ga_1213	6.65	cAMP	12.7	PLC_B	7.707	Gbg_q	10.3585
p190RhoGAP	4.26	ILK	8.07	alpha_sR	9.38	ASK1	8.92	Gas	9.38	alpha_sR	12.21	Sos	6.58	Crk	11.36	Palpha_1213R	7.354	AC	9.83
Rac	4.15	Trx	6.95	Trx	9.35	p115RhoGEF	8.51	AC	8.9	alpha_1213R	12.05	ASK1	5.94	PI3K	8.98	Trx	7.251	alpha_sR	9.822
Tiam	3.5	Gbg_q	6.19	alpha_qR	9.25	alpha_iR	8.27	alpha_qR	8.88	p115RhoGEF	11.82	Rho	5.13	RhoGDI	8.47	SHP2	6.7195	Ga_1213	9.614
Tab_12	3.2	alpha_1213R	6.06	p190RhoGAP	8.21	PLA2	7.8	cAMP	8.59	Ga_1213	11.15	DGK	5.09	Gbg_1213	8.43	IP3	6.5455	CaMK	8.832
Palpha_sR	3.01	alpha_sR	6	Gaq	7.47	Rho	7.79	Gab1	8.56	Rho	11.15	Tiam	4.9	Ga_1213	8.31	ASK1	6.306	Nck	8.028
Sos	2.69	ASK1	5.84	ASK1	7.07	alpha_1213R	7.61	Trx	8	B_Parvin	10.67	Rac	4.56	CaMK	7.89	Mek	6.037	alpha_qR	7.786
RKIP	2.62	Gbg_1213	5.14	Palpha_1213R	6.73	alpha_qR	7.53	DGK	7.76	PDE4	10.19	Pix_Cool	4.26	AC	7.54	DGK	5.955	ASK1	7.639
PIP2_34	2.49	p115RhoGEF	5.1	Raf_Loc	6.64	PTPa	7.11	SHP2	7.69	alpha_qR	9.82	CaMKK	4.05	Gas	7.51	Raf_DeP	5.6485	p115RhoGEF	6.943
Gbg_1213	2.42	Nck	4.76	PLA2	6.25	Gbg_q	7.09	Raf_Rest	7.62	ILK	9.57	B_Parvin	4.03	ASK1	7.48	p190RhoGAP	5.6185	Rho	6.5215
B_Parvin	2.27	p38	4.61	Gas	6.19	Gbg_s	6.54	PKA	7.17	Gbg_s	9.4	Crk	3.36	CaMKK	7.11	Gas	5.588	Crk	6.494
TAK1	2.06	Ga_1213	4.05	DGK	6.15	AA	6.36	Palpha_1213R	7.15	IP3R1	9.28	Cas	3.32	AA	7.08	Raf_Rest	5.4715	Gbg_s	6.315
Raf_DeP	2	PTPPEST	3.72	Fak	5.9	DAG	6.34	ASK1	7	ASK1	8.48	PIP2_34	3.13	PIP2_34	6.74	PTPa	5.469	PLA2	6.055
Raf_Loc	2	Gas	3.7	PLC_B	5.76	Crk	5.99	PTPa	6.87	Gbg_q	7.79	Tpl2	3.11	PLA2	6.71	Raf_Loc	5.412	Gas	5.987
Raf_Rest	2	alpha_qR	3.61	Gbg_1213	5.18	Sek1	5.89	PLC_B	6.56	PTPPEST	6.7	Mek	3.07	DAG	6.15	Erk	5.3925	ILK	5.7705
RalGDS	2	CaMK	3.56	IP3	5.07	B_Parvin	5.84	Raf	5.98	DAG	6.42	PAK	3.03	Nck	6.04	Palpha_sR	5.106	Gaq	5.7455
Nck	1.97	Gaq	3.49	Raf_Rest	5.07	ILK	5.65	Raf_Loc	5.64	PIP2_34	6.27	MKK3	3.02	p115RhoGEF	5.29	Gbg_1213	3.806	PIP2_34	5.677
PTP1b	1.97	Tab_12	3.49	Sos	5.07	PTPPEST	5.45	Raf_DeP	5.39	Crk	6.19	Gas	2.97	Gaq	5.21	Raf	3.779	PTPPEST	5.087
PLD	1.89	PLC_B	3.36	PIP2_34	4.78	PDE4	4.99	Gaq	5.22	MKPs	5.53	Sek1	2.97	Rho	4.89	Sos	3.7095	DAG	5.0325
Rho	1.63	Rho	3.26	Raf	4.72	p38	4.25	PIP2_34	5	DOCK180	4.67	WASP	2.84	Sek1	4.48	Cas	3.574	PI3K	4.946
CaMKK	1.62	p90RSK	3.06	AC	4.67	alpha_sR	4.23	Cas	4.43	Sek1	4.64	Raf_Rest	2.67	PKC_primed	4.1	CaMKK	3.1115	AA	4.535
PAK	1.27	Tiam	3.05	AA	4.18	Gaq	4	Palpha_sR	4.27	Tiam	4.64	Cdc42	2.66	Tab_12	4.07	AC	2.707	PKC_primed	4.442
Pix_Cool	1.27	PDK1	2.81	Palpha_sR	3.97	MKK3	3.52	Sos	4.23	PLA2	4.63	Raf_Loc	2.47	AND_34	3.94	Tpl2	2.6365	Sek1	4.302
Crk	1.19	Sek1	2.75	Raf_DeP	3.69	PLC_B	3.36	Gbg_s	3.91	AA	4.49	CaMK	2.46	PTPPEST	3.87	PLA2	2.542	PLC_B	4.027
Gab1	1.06	DOCK180	2.7	RasGRF_GRP	3.06	CaMKK	3.36	Gbg_1213	2.88	Gas	3.98	Gbg_1213	2.45	ILK	3.8	PIP2_34	2.539	Tab_12	3.4535
Akt	1.03	CaMKK	2.66	cAMP	3.03	MKK6	3.26	PTP1b	2.57	p90RSK	3.7	Raf_DeP	2.42	p90RSK	3.75	cAMP	2.207	p38	3.3955
Cdc42	1	PP2A	2.33	PLD	2.93	Tab_12	2.95	WASP	2	p38	3.69	Vinc	2.42	p38	3.55	Gbg_s	2.0065	B_Parvin	3.2445
DGK	1	AND_34	2	CaMKK	2.72	p90RSK	2.75	IP3	1.98	CaMKK	3.65	RalGDS	2.4	TAK1	3.54	Tab_12	2.006	PLC_g	2.9845
MLCP	1	RalGDS	2	Cas	2.62	PIP2_34	2.55	PLD	1.74	Gaq	3.48	PLD	2.31	PLC_B	3.48	Nck	2.0005	PDE4	2.834
PLA2	1	RhoK	2	Gbg_s	2.38	PI3K	2.33	Tab_12	1.72	PI3K	3.23	Tab_12	2.29	Gbg_s	3.41	CaMK	1.749	p90RSK	2.6415
Ral	1	WASP	2	Tab_12	2.36	PKC_primed	2.15	PLA2	1.48	PDK1	3.15	RalBP1	2.16	MKPs	3.18	Mekk1	1.706	MKK7	2.4905
GCK	0.96	TAK1	1.96	WASP	2.13	Gas	2.13	PLC_g	1.44	PLC_B	2.92	GCK	2.04	Mekk4	3.03	AA	1.5965	TAK1	2.4105
Mekk1	0.79	Graf	1.82	PLC_g	1.91	MKK7	2.07	Nck	1.31	MKK3	2.89	Gbg_q	2.01	PDK1	2.88	PLC_g	1.575	MKPs	2.4025
PA	0.75	PLC_g	1.8	Gbg_q	1.69	PLC_g	2.03	PTPPEST	1.3	MKK7	2.71	Erk	2	GCK	2.75	PLD	1.562	MKK6	2.3505
SHP2	0.69	MKK7	1.76	Nck	1.67	AND_34	2	CaMKK	1.28	MKK6	2.67	Nck	2	MKK6	2.74	MLCP	1.524	CaMKK	2.3135
Mekk4	0.66	DGK	1.61	PA	1.54	p190RhoGAP	2	Crk	1.22	Tab_12	2.6	RhoK	1.65	PLC_g	2.56	WASP	1.506	MKK3	2.284
AC	0.63	Mekk4	1.42	TAK1	1.54	RalGDS	2	RasGRF_GRP	1.22	PLC_g	2.24	PTP1b	1.6	p190RhoGAP	2.52	PTP1b	1.5005	RalGDS	2.219
RhoK	0.6	p190RhoGAP	1.36	CaMK	1.34	WASP	2	Gbg_q	1.07	WASP	2.2	Mekk1	1.56	Graf	2.33	Gbg_q	1.1955	DGK	2.1415
WASP	0.48	MLK3	1.35	Myosin	1.18	p120RasGAP	1.95	RalGDS	1.02	p190RhoGAP	2.05	TAK1	1.56	RalGDS	2.21	Palpha_qR	1.191	AND_34	2
CaMK	0.44	PLA2	1.27	PKA	1.13	Nck	1.94	Arp_23	1	AND_34	2	PLA2	1.53	MKK3	2.12	Ral	1.0445	WASP	1.998
MLK3	0.42	Mekk3	1.17	Mekk1	1.02	Graf	1.78	MLCP	1	Graf	2	PLC_g	1.29	Tiam	2.12	Myosin	1.0415	RhoK	1.8975
PKA	0.42	MLK2	1.13	MLCP	1	TAK1	1.74	Myosin	1	RalGDS	2	NIK	1.12	Vinc	2.07	RasGRF_GRP	1.028	PDK1	1.7405
p90RSK	0.35	Arp_23	1	Ral	1	PDK1	1.69	Ral	1	SAPK	1.88	PA	1.1	MLK3	2.06	TAK1	0.9975	Tiam	1.697
PLC_g	0.3	GCK	1	Crk	0.98	RhoK	1.66	SAPK	1	RhoK	1.87	TAO_12	1.08	RhoK	2	Crk	0.8855	p190RhoGAP	1.6445
SAPK	0.27	Raf_DeP	1	Arp_23	0.96	MLCP	1.47	AND_34	0.76	TAK1	1.84	MLCP	1	WASP	2	RalGDS	0.816	Graf	1.6395
cAMP	0.24	Raf_Rest	1	SAPK	0.87	Raf_DeP	1.39	PA	0.76	PKC_primed	1.82	Ral	1	p120RasGAP	1.85	Arp_23	0.751	GCK	1.5175
Gbg_q	0.24	Ral	1	RhoK	0.81	SAPK	1.37	TAK1	0.75	DGK	1.7	Myosin	0.98	Ral	1.6	PKA	0.7095	DOCK180	1.3885
Arp_23	0.23	MLCP	0.98	NIK	0.66	Arp_23	1.22	Mekk1	0.67	MLCP	1.62	Gbg_s	0.9	DGK	1.59	PA	0.528	IP3	1.3355
Myosin	0.23	SAPK	0.96	RalGDS	0.56	GCK	1	RhoK	0.5	Raf_DeP	1.47	Arp_23	0.57	MKK7	1.55	SAPK	0.437	MLK3	1.323
IP3	0.21	MKK3	0.95	p90RSK	0.42	Ral	1	AA	0.49	p120RasGAP	1.36	AC	0.52	Mekk2	1.46	p90RSK	0.41	Raf_DeP	1.2505
DOCK180	0.2	MKK6	0.95	MLCK	0.41	DGK	0.96	CaMK	0.42	IP3	1.28	p38	0.51	Arp_23	1.41	PTPPEST	0.4015	Mekk2	1.2445
PTPa	0.2	MKPs	0.93	GCK	0.28	Raf_Rest	0.93	NIK	0.33	Raf_Rest	1.12	Graf	0.45	Actin	1.33	Mekk2	0.3755	MLCP	1.2155
PTPPEST	0.2	Mekk2	0.88	MKK7	0.21	DOCK180	0.64	p90RSK	0.31	Arp_23	1	Raf	0.42	TAO_12	1.33	MKK6	0.348	p120RasGAP	1.1935
AA	0	Rap1	0.84	MLK1	0.21	Mekk4	0.6	MLK1	0.23	GCK	1	AND_34	0.42	MLK1	1.24	RhoK	0.325	Mekk4	1.187
Actin	0	Mekk1	0.79	Palpha_qR	0.2	Mekk3	0.49	RalBP1	0.2	Ral	1	RasGRF_GRP	0.42	Raf_Rest	1.23	MLCK	0.2885	SAPK	1.1375
AND_34	0	B_Parvin	0.68	PIP_4	0.2	TAO_12	0.48	Actin	0	Mekk4	0.47	Mekk3	0.4	MLCP	1	DOCK180	0.228	Ral	1
Graf	0	PDE4	0.63	RhoGDI	0.2	Raf_Loc	0.41	Akt	0	PIP_4	0.44	AA	0.32	Raf_DeP	1	AND_34	0.2155	Arp_23	0.9975
Mekk2	0	p120RasGAP	0.62	TAO_12	0.2	NIK	0.4	DOCK180	0	Raf_Loc	0.43	Mekk2	0.28	B_Parvin	0.98	NIK	0.1915	MLK1	0.967
Mekk3	0	TAO_12	0.55	Actin	0	MLK3	0.27	GCK	0	NIK	0.32	Rap1	0.27	MLK2	0.93	Graf	0.188	TAO_12	0.9005
MKK3	0	AA	0.48	Akt	0	IP3	0.24	Graf	0	Akt	0.25	cAMP	0.22	DOCK180	0.86	Mekk3	0.177	Mekk3	0.8145
MKK6	0	MLK1	0.42	AND_34	0	Mekk2	0.22	Mekk2	0	MLK3	0.22	MKK6	0.22	SAPK	0.81	GCK	0.1435	Akt	0.7795
MKK7	0	NIK	0.27	DOCK180	0	PIP_4	0.22	Mekk3	0	PTP1b	0.2	Akt	0.2	Mekk1	0.66	Vinc	0.1345	MLK2	0.7535
MKPs	0	Akt	0.2	Graf	0	Actin	0.2	Mekk4	0	Actin	0	Actin	0	PIP2_45	0.65	Sek1	0.108	Raf_Rest	0.665
MLCK	0	DAG	0.2	Mekk2	0	MLK2	0.2	MKK3	0	ARF	0	DOCK180	0	NIK	0.6	MKK3	0.091	Mekk1	0.441
MLK1	0	Actin	0	Mekk3	0	Myosin	0.2	MKK6	0	Mekk1	0	Mekk4	0	IP3	0.59	MKPs	0.044	PI5K	0.441
MLK2	0	ARF	0	Mekk4	0	Akt	0	MKK7	0	Mekk2	0	MKK7	0	Mekk3	0.56	Actin	0	NIK	0.385
NIK	0	IP3	0	MKK3	0	ARF	0	MKPs	0	Mekk3	0	MKPs	0	PDE4	0.52	Akt	0	PTP1b	0.2345
p120RasGAP	0	MLCK	0	MKK6	0	Mekk1	0	MLCK	0	MLCK	0	MLCK	0	PIP_4	0.4	Mekk4	0	PI4K	0.131
p38	0	Myosin	0	MKPs	0	MLCK	0	MLK2	0	MLK1	0	MLK1	0	ARF	0.26	MKK7	0	Raf_Loc	0.112
PIP_4	0	PA	0	MLK2	0	MLK1	0	MLK3	0	MLK2	0	MLK2	0	Raf_Loc	0.22	MLK1	0	PA	0.0485
PTEN	0	PI4K	0	MLK3	0	PA	0	p120RasGAP	0	Myosin	0	MLK3	0	PLD	0.2	MLK2	0	Actin	0
Raf	0	PI5K	0	p120RasGAP	0	PI4K	0	p38	0	PA	0	p120RasGAP	0	Akt	0	MLK3	0	ARF	0
RalBP1	0	PIP2_45	0	p38	0	PI5K	0	Palpha_qR	0	PI4K	0	p90RSK	0	MLCK	0	p120RasGAP	0	MLCK	0
Rap1	0	PIP_4	0	PTP1b	0	PIP2_45	0	PIP_4	0	PI5K	0	Palpha_qR	0	Myosin	0	p38	0	Myosin	0
RasGRF_GRP	0	PKC_primed	0	PTPPEST	0	PLD	0	Rap1	0	PIP2_45	0	PIP_4	0	PA	0	PIP_4	0	PIP2_45	0
RhoGDI	0	PLD	0	RalBP1	0	PTP1b	0	RhoGDI	0	PLD	0	PKA	0	PI4K	0	RalBP1	0	PIP_4	0
Sek1	0	PTP1b	0	Rap1	0	RalBP1	0	Sek1	0	RalBP1	0	PTPPEST	0	PI5K	0	Rap1	0	PLD	0
Shc	0	Raf_Loc	0	Sek1	0	Rap1	0	Shc	0	Rap1	0	RhoGDI	0	PTP1b	0	RhoGDI	0	RalBP1	0
TAO_12	0	RalBP1	0	Shc	0	Tiam	0	TAO_12	0	TAO_12	0	SAPK	0	RalBP1	0	Shc	0	Rap1	0
Vinc	0	Vinc	0	Vinc	0	Vinc	0	Vinc	0	Vinc	0	Shc	0	Rap1	0	TAO_12	0	Vinc	0
