# Supplementary material for: Systems Perturbation Analysis of a Large-Scale Signal Transduction Model Reveals Potentially Influential Candidates for Cancer Therapeutics
Source: Front Bioeng Biotechnol. 2016 Feb 11;4:10. doi: 10.3389/fbioe.2016.00010 (PMC4750464; doi:10.3389/fbioe.2016.00010)
Supplement: Table S3 — Network motifs that containing component pairs selected in Table 5. [file Table_S3.xlsx]

## Sheet: 4-nodes motifs
Motifs containing IP3R1 - PI3K						Motifs containing IP3R1 - RGS						Motifs containing Gbg_i - CaM
Motif_id	Model components					Motif_id	Model components					Motif_id	Model components
1110	1	14	92	64		1110	29	75	137	92		100010001000	11	92	75	14
1110	14	127	92	64		1110	29	75	123	92		100010001000	14	92	97	75
1110	14	92	87	64		1110	29	75	122	92		100010001000	14	92	75	47
1110	14	92	72	64		1110	29	75	119	92
1110	14	92	64	43		1110	29	75	96	92
1110	14	92	64	41		1110	29	75	92	74
11100	14	92	64	22
Motifs containing Grb2-Ras						Motifs containing Grb2-Sos						Motifs containing Rac-PAK
Motif_id	Model components					Motif_id	Model components					Motif_id	Model components
1000011000	0	44	83	51		100001000110	0	130	44	83		110101011001100	0	41	37	43
1000011000	4	44	83	51		100010000110	0	69	44	83		100100010001100	3	37	45	43
1000011000	5	44	83	51		1000011000	0	44	10	83		100001101010110	3	37	43	41
1000011000	38	51	83	44		1000011000	0	44	9	83		100100010001100	11	37	45	43
100010001000	41	114	51	44		1000011000	0	44	8	83		100001101010110	11	37	43	41
100010001000	43	114	51	44		1000011000	0	44	7	83		110101011001100	14	43	41	37
1000011000	44	130	83	51		1000011000	0	44	6	83		100100010001100	14	43	45	37
100010001000	44	114	129	51		100001010110	0	44	5	83		1101011110	25	41	43	37
100010001000	44	114	98	51		100001000110	0	44	4	83		100100010001100	27	43	45	37
100010001000	44	114	89	51		1000011000	0	44	3	83		100001101010110	27	43	41	37
100010001000	44	114	55	51		11100	0	44	114	83		1011000110	35	37	45	43
1000011000	44	83	51	103		11100	0	44	83	70		1101011110	35	37	43	41
1000011000	44	83	51	81		1000011000	0	44	83	51		100100000011100	36	45	43	37
1000011000	44	83	51	64		100001000110	4	130	44	83		1011000110	37	137	45	43
1000011000	44	83	51	52		100010000110	4	44	42	83		1101011110	37	137	43	41
						1000011000	4	44	24	83		1011000110	37	126	45	43
						1000011000	4	44	23	83		1101011110	37	126	43	41
						1000011000	4	44	22	83		100010010110	37	126	43	135
						1000011000	4	44	21	83		100010010110	37	126	43	118
						1000011000	4	44	20	83		1011000110	37	125	45	43
						1000011000	4	44	18	83		1101011110	37	125	43	41
						11100	4	44	128	83		100010010110	37	125	43	135
						11100	4	44	114	83		100010010110	37	125	43	134
						11100	4	44	83	37		100010010110	37	125	43	132
						1000011000	4	44	83	51		100010010110	37	125	43	118
						100001000110	5	130	44	83		100010010110	37	125	43	116
						100010000110	5	69	44	83		1011000110	37	111	45	43
						1000011000	5	44	27	83		1101011110	37	111	43	41
						1000011000	5	44	26	83		100010010110	37	111	43	116
						1000011000	5	44	25	83		100010010110	37	111	43	114
						11100	5	44	115	83		1011000110	37	96	45	43
						11100	5	44	114	83		1101011110	37	96	43	41
						11100	5	44	83	70		100100010001100	37	45	44	43
						11100	5	44	83	37		100100010001100	37	45	43	42
						1000011000	5	44	83	51		110101011001100	37	45	43	41
						1000011000	25	130	44	83		100100000011100	37	45	43	123
						11001100	37	44	42	83		100100000011100	37	45	43	61
						11100	37	44	130	83		100100000011100	37	45	43	56
						1110	37	44	128	83		100100000011100	37	45	43	47
						1110	37	44	115	83		100100000011100	37	45	43	40
						1110	37	44	114	83		1011000110	37	45	43	135
						1110	37	44	83	70		1011000110	37	45	43	134
						1000011000	38	51	83	44		1011000110	37	45	43	132
						100010011010	40	83	71	44		1011000110	37	45	43	118
						11001100	40	83	70	44		1011000110	37	45	43	116
						100010001000	40	83	69	44		1011000110	37	45	43	114
						100010001000	40	83	53	44		100100010001100	37	45	43	103
						100010001000	40	83	44	42		100100010001100	37	45	43	102
						11001100	42	128	83	44		1011000110	37	45	43	101
						100010001000	42	83	71	44		100100010001100	37	45	43	88
						100010001000	42	83	69	44		100100010001100	37	45	43	79
						100010001000	42	83	53	44		100100010001100	37	45	43	77
						11100	44	130	128	83		100100010001100	37	45	43	76
						11100	44	130	115	83		100100010001100	37	45	43	74
						11100	44	130	83	70		100100010001100	37	45	43	67
						1000011000	44	130	83	51		100001101010110	37	44	43	41
						1110	44	128	115	83		100001101010110	37	43	42	41
						1110	44	128	114	83		1101011110	37	43	41	38
						1110	44	128	83	70		1111011110	37	43	41	135
						11001100	44	128	83	71		1111011110	37	43	41	134
						11001100	44	128	83	69		1111011110	37	43	41	132
						1110	44	115	114	83		1111011110	37	43	41	118
						1110	44	115	83	70		1101011110	37	43	41	116
						1110	44	114	83	70		1111011110	37	43	41	114
						100010001000	44	83	71	69		100001101010110	37	43	41	103
						100010001000	44	83	71	53		100001101010110	37	43	41	102
						100010001000	44	83	69	53		1111011110	37	43	41	101
						1000011000	44	83	51	103		100001101010110	37	43	41	88
						1000011000	44	83	51	81		110101011001100	37	43	41	79
						1000011000	44	83	51	64		110101011001100	37	43	41	77
						1000011000	44	83	51	52		110101011001100	37	43	41	76
												110101011001100	37	43	41	67
												1101011110	37	43	41	128
												100001101010110	37	43	41	78

## Sheet: 5-nodes motifs
Motifs containing IP3R1 - PI3K							Motifs containing IP3R1 - RGS							Motifs containing Gbg_i - CaM
Motif_id	Model components						Motif_id	Model components						Motif_id	Model components
1100011100	0	87	64	14	92		1e+17	6	29	22	14	92		100001100011000	1	14	11	92	75
1100011100	0	64	41	14	92		1e+17	6	29	14	11	92		1e+19	6	22	14	92	75
10100110011000	0	64	5	14	92		1100011100	6	29	11	8	92		1e+19	6	14	11	92	75
1e+19	0	64	4	24	92		1e+19	6	29	75	92	24		1e+17	7	22	14	92	75
1e+16	0	64	71	97	92		1e+19	8	29	75	92	24		100001100011000	11	137	92	75	14
1100011100	1	14	11	92	64		1100011100	11	137	92	75	29		100001100011000	11	123	92	75	14
1100011100	1	14	5	92	64		1100011100	11	123	92	75	29		100001100011000	11	92	72	75	14
111100	1	14	92	64	22		1e+19	24	92	75	29	68		1.00001e+19	11	92	47	75	14
1e+19	4	115	64	24	92		1100011100	29	75	122	92	47		1.00001e+19	11	92	97	75	14
1e+19	4	70	64	24	92									1e+17	14	92	22	75	85
100001010001010	4	64	47	92	11									1.00001e+19	14	92	97	75	47
1e+19	4	64	24	14	92									100001100011000	14	92	75	47	122
1e+19	4	64	24	92	91									1.1e+20	14	92	75	24	91
1100000100001110	4	64	24	92	75									1e+17	14	64	51	74	75
1e+16	4	64	71	97	92									1e+17	14	64	40	29	75
1e+16	5	64	71	97	92									1e+19	0	41	74	14	75
10010011000	7	22	14	92	64									1.0001e+23	6	29	22	14	75
1100011100	11	92	72	14	64									1e+17	8	127	29	14	75
1e+17	11	92	97	71	64									1e+17	14	72	46	74	75
111100	14	127	92	64	22									1.001e+22	14	43	41	74	75
111100	14	92	87	64	22									1e+19	14	43	135	74	75
111100	14	92	72	64	22									1e+19	14	43	134	74	75
10000100010110	14	92	72	64	71									1e+19	14	43	132	74	75
111100	14	92	64	43	22									1e+19	14	43	118	74	75
111100	14	92	64	41	22									1e+19	14	43	116	74	75
10000100010110	14	92	64	41	25									1e+19	14	43	114	74	75
10010011000	14	92	64	22	85									1e+17	14	43	103	122	75
100001010001010	14	92	64	136	61									1e+19	14	43	101	74	75
100001010001010	14	92	64	136	25									1e+17	14	43	76	119	75
1.0001e+17	14	92	64	71	40									1e+19	14	43	74	75	46
100001010001010	14	92	64	71	25									1e+17	14	43	74	75	24
100001010001010	14	92	64	61	40									1e+17	14	43	45	123	75
100001010001010	14	92	64	61	25									1e+17	14	41	22	74	75
100001010001010	14	92	64	40	25									1e+19	14	41	79	74	75
1.001e+16	25	71	64	97	92									1e+19	14	41	78	74	75
1e+16	40	73	64	97	92									1e+19	14	41	77	74	75
1e+19	40	71	64	97	92									1e+19	14	41	76	74	75
1e+17	47	92	97	71	64									1e+17	14	41	76	119	75
1e+16	51	64	71	97	92									1e+19	14	41	74	67	75
1.00001e+16	62	71	97	64	92									1e+19	14	41	74	75	51
1.00001e+16	63	71	97	64	92
1e+16	64	71	70	97	92
1e+16	64	71	69	97	92
1e+17	64	71	97	92	75
Motifs containing Grb2-Ras							Motifs containing Grb2-Sos							Motifs containing Rac-PAK
Motif_id	Model components						Motif_id	Model components						Motif_id	Model components
1.00001e+19	0	115	64	44	51		100000110101110	0	64	44	5	83		1.0001e+17	0	64	45	37	43
1100011100	0	103	64	44	51		10001010010110	0	64	44	4	83		1.1001e+17	0	64	41	37	43
1100011100	0	64	44	38	51		10000100010110	4	64	44	42	83		1.0001e+17	0	64	37	5	43
100001100111010	0	64	44	5	51		100000110001100	4	64	44	5	83		1.0001e+17	0	64	37	3	43
1.00001e+19	4	115	64	44	51		1e+17	14	64	71	83	44		1.0001e+17	11	92	37	45	43
1e+19	4	70	64	44	51		1e+17	14	64	51	83	44		1.1001e+17	11	92	37	43	41
100001100011000	4	64	44	51	5		1e+17	14	64	40	83	44		1.1001e+17	14	92	43	41	37
1.00001e+19	5	64	44	115	51		1e+19	15	51	83	64	44		1.0001e+17	14	92	43	45	37
1e+19	14	64	115	51	44		1e+16	25	130	64	44	83		1.1001e+17	14	64	43	41	37
1e+17	14	64	51	83	44		1e+19	25	71	64	83	44		1.0001e+17	14	64	43	45	37
1e+19	15	70	51	64	44		1e+19	25	64	40	83	44		1e+19	25	64	41	43	37
1e+19	15	51	83	64	44		1e+16	25	64	51	83	44		1.0001e+23	37	45	43	61	64
1e+17	15	51	64	115	44		10010011000	38	51	83	64	44		1.0001e+17	37	45	43	47	92
1e+16	25	130	64	44	51		1.00001e+19	40	83	71	64	44		1.0001e+23	37	45	43	40	64
1e+19	25	64	70	51	44		1e+19	40	83	64	62	44		1.0001e+17	0	138	45	37	43
1e+16	25	64	51	83	44		1e+19	40	83	64	61	44		1.1001e+17	0	138	41	37	43
10010011000	38	51	83	64	44		1.00001e+16	42	83	51	44	64		1.0001e+17	0	138	37	3	43
1.00001e+16	42	83	51	44	64		1e+16	44	130	83	51	64		1.0001e+17	0	138	37	11	43
1e+16	44	130	83	51	64		101100011000	44	128	83	71	64		1.0001e+17	0	130	45	37	43
1e+17	44	130	70	64	51		1100011100	44	128	83	69	64		1.1001e+17	0	130	41	37	43
1e+17	44	128	71	64	51		1e+19	44	83	71	73	64		1.0001e+17	0	130	37	5	43
1e+19	44	115	131	64	51		1e+19	44	83	71	72	64		1.0001e+17	0	130	37	3	43
1e+19	44	115	125	64	51		1e+19	44	83	71	64	63		1e+19	0	130	37	114	43
1e+19	44	115	124	64	51		1e+19	44	83	71	64	62		1.0001e+17	0	128	45	37	43
1e+19	44	115	111	64	51		1.00001e+16	44	83	53	51	64		1.0001e+17	0	128	44	37	43
1e+19	44	115	64	69	51		10010011000	44	83	51	103	64		1.0001e+17	0	128	37	5	43
1e+17	44	115	64	51	82		1e+19	44	83	51	82	64		1.0001e+17	0	128	37	3	43
1e+17	44	115	64	51	74		10010011000	44	83	51	81	64		1.0001e+17	0	128	37	42	43
1.00001e+16	44	83	53	51	64		1e+19	44	83	51	74	64		1.0001e+17	0	115	45	37	43
10010011000	44	83	51	103	64		10010011000	44	83	51	64	52		1.0001e+17	0	115	44	37	43
1e+19	44	83	51	82	64		1e+16	44	83	51	64	136		1.1001e+17	0	115	41	37	43
10010011000	44	83	51	81	64		1e+16	44	83	51	64	61		1.0001e+17	0	115	37	3	43
1e+19	44	83	51	74	64		10000100010110	0	138	69	44	83		1e+19	0	115	37	125	43
10010011000	44	83	51	64	52		100000110001010	0	138	44	6	83		1e+19	0	115	37	111	43
1e+16	44	83	51	64	136		10000010110110	0	138	44	5	83		1.00001e+21	0	103	77	37	43
1e+16	44	83	51	64	61		101100010110	0	130	128	44	83		1.00001e+22	0	103	45	37	43
1e+19	44	70	64	136	51		101100010110	0	130	115	44	83		1.00001e+21	0	103	37	27	43
1e+19	44	70	64	71	51		1.00001e+19	0	130	69	44	83		1.0001e+23	0	103	37	3	43
1e+19	44	70	64	61	51		101100010110	0	130	44	37	83		1.00001e+22	0	103	37	43	102
1.00001e+19	0	130	44	114	51		1e+19	0	130	44	10	83		1.00001e+22	0	103	37	43	88
1.001e+16	0	130	44	83	51		1e+19	0	130	44	9	83		1.00001e+22	0	103	37	43	79
100000110001010	0	128	44	83	51		1e+19	0	130	44	8	83		1.00001e+22	0	103	37	43	76
100000110001010	0	115	44	83	51		1e+19	0	130	44	7	83		1.00001e+22	0	103	37	43	74
1100011100	0	103	44	38	51		1e+19	0	130	44	6	83		1.00001e+22	0	103	37	43	67
100000100111010	0	103	44	5	51		1.001e+17	0	130	44	5	83		1.00001e+22	0	103	37	43	14
100000110101110	0	82	44	5	51		1.001e+17	0	130	44	4	83		1.0001e+17	0	93	45	37	43
10001010010110	0	82	44	4	51		1e+19	0	130	44	3	83		1.1001e+17	0	93	41	37	43
1.00001e+16	0	69	44	83	51		111000111000	0	130	44	114	83		1.0001e+17	0	93	37	3	43
1.00001e+19	0	44	41	114	51		101100000110	0	130	44	83	70		1.0001e+17	0	87	45	37	43
1e+19	0	44	38	37	51		1e+19	0	130	44	83	71		1.1001e+17	0	87	41	37	43
100000100111010	0	44	38	5	51		1e+19	0	130	44	83	53		1.0001e+17	0	87	37	3	43
1.0001e+17	0	44	38	52	51		1.001e+16	0	130	44	83	51		1.0001e+17	0	82	45	37	43
100000110001010	0	44	37	83	51		1e+19	0	130	44	83	42		1.1001e+17	0	82	41	37	43
1e+17	0	44	10	114	51		1e+19	0	130	44	83	40		1.0001e+17	0	82	37	5	43
1e+16	0	44	10	83	51		1110011010	0	128	115	44	83		1.0001e+17	0	82	37	3	43
1e+17	0	44	9	114	51		110001100010110	0	128	69	44	83		1.0001e+17	0	80	45	37	43
1e+16	0	44	9	83	51		1110011010	0	128	44	37	83		1.1001e+17	0	80	41	37	43
1e+17	0	44	8	114	51		101000111000	0	128	44	10	83		1.0001e+17	0	80	37	3	43
1e+16	0	44	8	83	51		101000111000	0	128	44	9	83		1.0001e+17	0	78	45	37	43
1e+17	0	44	7	114	51		101000111000	0	128	44	8	83		1e+23	0	78	41	37	43
1e+16	0	44	7	83	51		101000111000	0	128	44	7	83		1.0001e+17	0	78	37	5	43
1e+17	0	44	6	114	51		101000111000	0	128	44	6	83		1.0001e+17	0	78	37	3	43
1e+16	0	44	6	83	51		110000110101110	0	128	44	5	83		1.00001e+22	0	77	45	37	43
1.00001e+19	0	44	5	114	51		111000111000	0	128	44	4	83		1.00001e+21	0	77	37	27	43
1.001e+17	0	44	5	83	51		101000111000	0	128	44	3	83		1.0001e+23	0	77	37	3	43
1e+19	0	44	4	114	51		100101100011000	0	128	44	71	83		1.00001e+22	0	77	37	43	102
1.001e+16	0	44	4	83	51		100101100011000	0	128	44	42	83		1.00001e+22	0	77	37	43	88
1e+17	0	44	3	114	51		100000110001010	0	128	44	83	51		1.00001e+22	0	77	37	43	79
1e+16	0	44	3	83	51		1110011010	0	115	44	37	83		1.00001e+22	0	77	37	43	76
1e+19	0	44	114	131	51		101000111000	0	115	44	10	83		1.00001e+22	0	77	37	43	74
1e+19	0	44	114	124	51		101000111000	0	115	44	9	83		1.00001e+22	0	77	37	43	67
1e+19	0	44	114	111	51		101000111000	0	115	44	8	83		1.00001e+22	0	77	37	43	14
1e+19	0	44	83	71	51		101000111000	0	115	44	7	83		1.0001e+17	0	73	45	37	43
1e+19	0	44	83	53	51		101000111000	0	115	44	6	83		1.1001e+17	0	73	41	37	43
1e+19	0	44	83	51	42		101000111000	0	115	44	3	83		1.0001e+17	0	73	37	5	43
1e+19	0	44	83	51	40		100000110001010	0	115	44	83	51		1.0001e+17	0	73	37	3	43
1e+16	0	44	83	51	81		10000100010110	0	103	69	44	83		1.0001e+17	0	69	45	37	43
1e+17	0	44	83	51	74		10000010110110	0	103	44	5	83		1.1001e+17	0	69	41	37	43
1e+16	0	44	83	51	52		10000100010110	0	93	69	44	83		1.0001e+17	0	69	37	5	43
1e+17	0	44	83	51	15		10000010110110	0	93	44	5	83		1.0001e+17	0	69	37	3	43
1e+19	2	69	83	51	44		10000100010110	0	87	69	44	83		1.0001e+17	0	69	37	2	43
1e+19	2	42	83	51	44		100000110001010	0	87	44	7	83		1.0001e+17	0	62	45	37	43
1e+19	3	37	44	38	51		10000010110110	0	87	44	5	83		1.1001e+17	0	62	41	37	43
1.00001e+19	4	130	44	114	51		10000100010110	0	82	69	44	83		1.0001e+17	0	62	37	5	43
1.001e+16	4	130	44	83	51		100000110101110	0	82	44	5	83		1.0001e+17	0	62	37	3	43
100000110001010	4	115	44	83	51		10001010010110	0	82	44	4	83		1.1001e+17	0	56	41	37	43
100000110001100	4	82	44	51	5		10000100010110	0	80	69	44	83		1.0001e+17	0	56	37	3	43
100000110001010	4	70	44	83	51		10000010110110	0	80	44	5	83		1.00001e+22	0	45	37	27	43
1.00001e+16	4	44	42	83	51		10001010010110	0	80	44	4	83		1.0001e+17	0	45	37	26	43
1e+17	4	44	24	114	51		10000100010110	0	78	69	44	83		1.0001e+17	0	45	37	25	43
1e+16	4	44	24	83	51		100000110101110	0	78	44	5	83		1.0001e+17	0	45	37	16	43
1e+17	4	44	23	114	51		10000100010110	0	77	69	44	83		1.0001e+23	0	45	37	10	43
1e+16	4	44	23	83	51		100000110101110	0	77	44	5	83		1.0001e+23	0	45	37	9	43
1e+17	4	44	22	114	51		10000100010110	0	73	69	44	83		1.0001e+23	0	45	37	8	43
1e+16	4	44	22	83	51		100000110101110	0	73	44	5	83		1.0001e+23	0	45	37	7	43
1e+17	4	44	21	114	51		10001010010110	0	73	44	4	83		1.0001e+23	0	45	37	6	43
1e+16	4	44	21	83	51		10000100010110	0	69	62	44	83		1e+22	0	45	37	5	43
1e+17	4	44	20	114	51		10000100010110	0	69	56	44	83		1.0001e+23	0	45	37	4	43
1e+16	4	44	20	83	51		10000100010110	0	69	45	44	83		1e+22	0	45	37	2	43
1e+17	4	44	18	114	51		10000100010110	0	69	44	41	83		1e+22	0	45	37	1	43
1e+16	4	44	18	83	51		10000100010110	0	69	44	38	83		1.0001e+23	0	45	37	123	43
1e+19	4	44	114	5	51		10000100010110	0	69	44	27	83		1.0001e+23	0	45	37	61	43
1e+19	4	44	114	131	51		10000100010110	0	69	44	26	83		1.0001e+23	0	45	37	47	43
1e+19	4	44	114	124	51		10000100010110	0	69	44	25	83		1.0001e+23	0	45	37	43	40
1e+19	4	44	114	111	51		10000100010110	0	69	44	16	83		1.0001e+23	0	45	37	43	36
1.00001e+16	4	44	83	5	51		1.00001e+19	0	69	44	10	83		1.0001e+23	0	45	37	43	42
1e+19	4	44	83	71	51		1.00001e+19	0	69	44	9	83		1.0001e+23	0	45	37	43	11
1e+19	4	44	83	69	51		1.00001e+19	0	69	44	8	83		1.0001e+23	0	45	37	43	102
1e+19	4	44	83	53	51		1.00001e+19	0	69	44	7	83		1.0001e+23	0	45	37	43	88
1e+19	4	44	83	51	40		1.00001e+19	0	69	44	6	83		1.0001e+23	0	45	37	43	79
1e+16	4	44	83	51	103		1.00001e+19	0	69	44	5	83		1.0001e+23	0	45	37	43	76
1e+16	4	44	83	51	81		1.00001e+19	0	69	44	4	83		1.0001e+23	0	45	37	43	74
1e+17	4	44	83	51	74		1.00001e+19	0	69	44	3	83		1.0001e+23	0	45	37	43	67
1e+16	4	44	83	51	52		1.00001e+19	0	69	44	2	83		1.0001e+23	0	45	37	43	14
1e+16	4	44	83	51	38		1100001000001110	0	69	44	1	83		1e+23	0	44	41	37	43
1e+17	4	44	83	51	15		1.00001e+19	0	69	44	83	17		1e+23	0	44	37	10	43
1e+17	4	44	37	38	51		1.00001e+19	0	69	44	83	71		1e+23	0	44	37	9	43
1.00001e+19	5	130	44	114	51		1.00001e+19	0	69	44	83	53		1e+23	0	44	37	8	43
1.001e+16	5	130	44	83	51		1.00001e+16	0	69	44	83	51		1e+23	0	44	37	7	43
100000110001010	5	128	44	83	51		1.00001e+19	0	69	44	83	42		1e+23	0	44	37	6	43
1.00001e+16	5	69	44	83	51		1.00001e+19	0	69	44	83	40		1.0001e+23	0	44	37	3	43
1e+17	5	44	27	114	51		100000110101110	0	62	44	5	83		1.0001e+17	0	44	37	83	43
1e+16	5	44	27	83	51		10000010110110	0	56	44	5	83		1.0001e+17	0	44	37	70	43
1e+17	5	44	26	114	51		10000010110110	0	45	44	5	83		1e+23	0	44	37	43	42
1e+16	5	44	26	83	51		1.0001e+17	0	44	41	37	83		1e+23	0	44	37	43	11
1e+17	5	44	25	114	51		10000010110110	0	44	41	5	83		1e+23	0	44	37	43	102
1e+16	5	44	25	83	51		10000010110110	0	44	38	5	83		1e+23	0	44	37	43	88
1e+19	5	44	114	131	51		101000111000	0	44	37	10	83		1e+23	0	44	37	43	79
1e+19	5	44	114	124	51		101000111000	0	44	37	9	83		1e+23	0	44	37	43	76
1e+19	5	44	114	111	51		101000111000	0	44	37	8	83		1e+23	0	44	37	43	74
1e+19	5	44	83	71	51		101000111000	0	44	37	7	83		1e+23	0	44	37	43	67
1e+19	5	44	83	53	51		101000111000	0	44	37	6	83		1e+23	0	44	37	43	14
1e+19	5	44	83	51	42		111000111000	0	44	37	4	83		1.1001e+17	0	41	37	26	43
1e+19	5	44	83	51	40		1.0001e+17	0	44	37	83	43		1.1001e+17	0	41	37	16	43
1e+16	5	44	83	51	103		100101100011000	0	44	37	83	42		1e+23	0	41	37	10	43
1e+16	5	44	83	51	81		100000110001010	0	44	37	83	51		1e+23	0	41	37	9	43
1e+17	5	44	83	51	74		1e+19	0	44	27	5	83		1e+23	0	41	37	8	43
1e+16	5	44	83	51	52		1e+19	0	44	26	5	83		1e+23	0	41	37	7	43
1e+16	5	44	83	51	38		1e+19	0	44	25	5	83		1e+23	0	41	37	6	43
1e+17	5	44	83	51	15		10000010110110	0	44	16	5	83		1e+23	0	41	37	4	43
1e+17	5	44	37	38	51		1100000100001110	0	44	16	1	83		1.01e+17	0	41	37	135	43
1e+17	7	81	51	83	44		1.00001e+16	0	44	10	9	83		1.01e+17	0	41	37	134	43
1e+17	10	81	51	83	44		1.001e+16	0	44	10	8	83		1.01e+17	0	41	37	132	43
1e+19	11	38	37	51	44		1.001e+16	0	44	10	7	83		1.01e+17	0	41	37	118	43
1e+17	11	38	51	83	44		1.001e+16	0	44	10	6	83		1.01e+17	0	41	37	114	43
1100000100011100	15	82	70	51	44		1e+19	0	44	10	5	83		1.01e+17	0	41	37	101	43
1e+19	15	82	51	114	44		1.00001e+16	0	44	10	3	83		1.0011e+23	0	41	37	79	43
1.00001e+19	15	82	51	83	44		1e+19	0	44	10	2	83		1.0011e+23	0	41	37	76	43
1e+19	15	70	51	44	114		1e+19	0	44	10	1	83		1.0011e+23	0	41	37	67	43
1e+19	15	70	51	44	83		10010011000	0	44	10	114	83		1.0011e+23	0	41	37	43	14
1e+19	15	51	114	74	44		10010011000	0	44	10	83	70		1.0101e+17	0	41	37	43	137
1e+19	15	51	114	131	44		1e+16	0	44	10	83	28		1.0101e+17	0	41	37	43	126
1.00001e+19	15	51	114	130	44		1e+17	0	44	10	83	71		1.0101e+17	0	41	37	43	125
1e+19	15	51	114	124	44		1e+17	0	44	10	83	53		1.0101e+17	0	41	37	43	111
1e+19	15	51	114	111	44		1e+16	0	44	10	83	51		1.0101e+17	0	41	37	43	96
1e+19	15	51	103	83	44		1e+17	0	44	10	83	42		1e+23	0	41	37	43	42
1e+19	15	51	83	81	44		1e+17	0	44	10	83	40		1.0101e+17	0	41	37	43	35
1e+19	15	51	83	52	44		1.00001e+16	0	44	9	8	83		1e+23	0	41	37	43	11
1e+19	15	51	83	38	44		1.00001e+16	0	44	9	7	83		1.0101e+17	0	41	37	43	116
1e+19	15	51	83	71	44		1.00001e+16	0	44	9	6	83		1e+23	0	41	37	43	102
1e+19	15	51	83	69	44		1e+19	0	44	9	5	83		1e+23	0	41	37	43	88
1e+19	15	51	83	53	44		1.00001e+16	0	44	9	3	83		1e+19	0	38	37	111	43
1e+19	15	51	83	44	42		1e+19	0	44	9	2	83		1e+19	0	38	37	105	43
1e+19	15	51	83	44	40		1e+19	0	44	9	1	83		1e+19	0	38	37	54	43
1e+17	15	51	83	44	130		10010011000	0	44	9	114	83		1e+19	0	38	37	53	43
1e+19	17	69	83	51	44		10010011000	0	44	9	83	70		1.0001e+23	0	38	37	52	43
1e+17	20	103	51	83	44		1e+16	0	44	9	83	20		1e+19	0	38	37	51	43
1e+17	20	81	51	83	44		1e+17	0	44	9	83	71		1e+19	0	38	37	35	43
1e+17	21	81	51	83	44		1e+17	0	44	9	83	53		1e+17	0	38	37	43	102
1e+17	22	81	51	83	44		1e+16	0	44	9	83	51		1e+17	0	38	37	43	88
1e+17	23	81	51	83	44		1e+17	0	44	9	83	42		1e+17	0	38	37	43	79
1e+17	24	82	51	114	44		1e+17	0	44	9	83	40		1e+17	0	38	37	43	76
1e+16	25	130	44	83	51		1.00001e+16	0	44	8	7	83		1e+17	0	38	37	43	74
1e+19	25	71	83	51	44		1.00001e+16	0	44	8	6	83		1e+17	0	38	37	43	67
1e+19	25	40	83	51	44		1e+19	0	44	8	5	83		1e+17	0	38	37	43	14
1e+16	35	38	51	83	44		1.00001e+16	0	44	8	3	83		1e+22	0	37	27	5	43
1.00001e+19	37	111	44	114	51		1e+19	0	44	8	2	83		1.0001e+23	0	37	27	3	43
1e+19	37	45	44	38	51		1e+19	0	44	8	1	83		1.00001e+22	0	37	27	43	102
1e+19	37	44	43	114	51		10010011000	0	44	8	114	83		1.00001e+22	0	37	27	43	79
1e+19	37	44	42	38	51		10010011000	0	44	8	83	70		1.00001e+22	0	37	27	43	76
100000110001100	37	44	42	83	51		1e+16	0	44	8	83	29		1.00001e+22	0	37	27	43	74
1e+19	37	44	41	114	51		1e+16	0	44	8	83	11		1.00001e+22	0	37	27	43	67
1e+17	37	44	38	130	51		1e+17	0	44	8	83	71		1.00001e+22	0	37	27	43	14
1e+19	37	44	38	105	51		1e+17	0	44	8	83	53		1.0001e+17	0	37	26	3	43
1.0001e+23	37	44	38	52	51		1e+16	0	44	8	83	51		1.0001e+17	0	37	25	3	43
1.00001e+19	38	111	51	114	44		1e+17	0	44	8	83	42		1.0001e+17	0	37	16	3	43
1e+16	38	111	51	83	44		1e+17	0	44	8	83	40		1.0001e+23	0	37	5	3	43
1e+16	38	105	51	83	44		1.00001e+16	0	44	7	6	83		1e+22	0	37	5	2	43
1e+17	38	54	51	83	44		1e+19	0	44	7	5	83		1e+22	0	37	5	1	43
1.0001e+23	38	52	51	83	44		1.00001e+16	0	44	7	3	83		1.00001e+22	0	37	4	43	42
1e+17	38	51	45	83	44		1e+19	0	44	7	2	83		1.0001e+23	0	37	3	2	43
10010011000	38	51	103	83	44		1e+19	0	44	7	1	83		1.0001e+23	0	37	3	1	43
1e+19	38	51	83	82	44		10010011000	0	44	7	114	83		1e+23	0	37	3	43	42
10010011000	38	51	83	81	44		10010011000	0	44	7	83	70		1e+23	0	37	3	43	11
1e+19	38	51	83	74	44		1e+16	0	44	7	83	33		1e+23	0	37	3	43	19
1.00001e+16	38	51	83	71	44		1e+16	0	44	7	83	32		1e+23	0	37	3	43	18
1.00001e+16	38	51	83	69	44		1e+16	0	44	7	83	31		1e+23	0	37	3	43	102
1.00001e+16	38	51	83	44	42		1e+16	0	44	7	83	30		1e+23	0	37	3	43	88
1.00001e+16	38	51	83	44	40		1e+17	0	44	7	83	71		1e+23	0	37	3	43	79
1e+16	38	51	83	44	130		1e+17	0	44	7	83	53		1e+23	0	37	3	43	76
1.00001e+19	40	83	82	51	44		1e+16	0	44	7	83	51		1e+23	0	37	3	43	74
1.001e+17	40	83	71	51	44		1e+17	0	44	7	83	42		1e+23	0	37	3	43	67
100000110001100	40	83	70	51	44		1e+17	0	44	7	83	40		1e+23	0	37	3	43	14
1e+19	40	83	62	51	44		1e+19	0	44	6	5	83		1.0001e+23	0	37	2	43	42
1e+19	40	83	61	51	44		1.00001e+16	0	44	6	3	83		1.0001e+23	0	37	1	43	11
1e+19	40	83	69	51	44		1e+19	0	44	6	2	83		1.0001e+23	0	37	1	43	14
1e+19	40	83	53	51	44		1e+19	0	44	6	1	83		1e+19	0	37	137	96	43
1e+19	40	83	51	44	42		10010011000	0	44	6	114	83		1e+19	0	37	126	43	135
1e+19	40	83	51	44	74		10010011000	0	44	6	83	70		1e+19	0	37	126	43	118
1.00001e+16	40	83	51	44	52		1e+16	0	44	6	83	29		1e+19	0	37	126	43	112
1e+19	40	83	51	44	130		1e+16	0	44	6	83	28		1e+19	0	37	125	43	135
1e+17	40	82	51	114	44		1e+16	0	44	6	83	22		1e+19	0	37	125	43	134
100001100011000	41	128	114	44	51		1e+16	0	44	6	83	11		1e+19	0	37	125	43	132
1.00001e+19	41	114	43	51	44		1e+17	0	44	6	83	71		1e+19	0	37	125	43	118
1e+19	41	114	131	51	44		1e+17	0	44	6	83	53		1e+19	0	37	125	43	116
1.00001e+19	41	114	130	51	44		1e+16	0	44	6	83	51		1e+19	0	37	125	43	112
1.00001e+19	41	114	129	51	44		1e+17	0	44	6	83	42		1e+19	0	37	111	43	116
1e+19	41	114	124	51	44		1e+17	0	44	6	83	40		1e+19	0	37	111	43	114
1e+19	41	114	111	51	44		1e+19	0	44	5	4	83		1e+19	0	37	111	43	53
1.00001e+19	41	114	98	51	44		1e+19	0	44	5	3	83		1e+19	0	37	96	43	35
1.00001e+19	41	114	89	51	44		1e+19	0	44	5	2	83		1e+19	0	37	96	43	94
1.00001e+19	41	114	55	51	44		1e+19	0	44	5	1	83		1.1001e+17	1	14	43	41	37
100000110001100	42	128	83	44	51		1.00001e+19	0	44	5	83	71		1.0001e+17	1	14	43	45	37
1e+19	42	83	71	51	44		1.00001e+19	0	44	5	83	53		1.0001e+17	1	11	37	45	43
1e+19	42	83	69	51	44		1.001e+17	0	44	5	83	51		1.1001e+17	1	11	37	43	41
1e+19	42	83	53	51	44		1.00001e+19	0	44	5	83	42		1.0001e+23	2	102	43	45	37
1.00001e+16	42	83	51	44	103		1.00001e+19	0	44	5	83	40		1.001e+22	2	102	43	41	37
1e+19	42	83	51	44	82		1e+19	0	44	4	2	83		1.0001e+23	2	42	37	45	43
1.00001e+16	42	83	51	44	81		1e+19	0	44	4	1	83		1.001e+22	2	42	37	43	41
1e+19	42	83	51	44	74		101100000110	0	44	4	114	83		1.0001e+23	3	37	19	45	43
1.00001e+16	42	83	51	44	52		101100010110	0	44	4	83	70		1.001e+22	3	37	19	43	41
1e+19	42	83	51	44	130		1.00001e+19	0	44	4	83	42		1.0001e+23	3	37	18	45	43
1.00001e+19	43	114	74	51	44		1e+19	0	44	4	83	24		1.001e+22	3	37	18	43	41
1e+19	43	114	131	51	44		1e+19	0	44	4	83	23		1.0001e+23	3	37	4	45	43
1.00001e+19	43	114	130	51	44		1e+19	0	44	4	83	22		1.00001e+22	3	37	4	44	43
1.00001e+19	43	114	129	51	44		1e+19	0	44	4	83	21		1.00001e+22	3	37	4	43	42
1e+19	43	114	124	51	44		1e+19	0	44	4	83	20		1.001e+22	3	37	4	43	41
1e+19	43	114	111	51	44		1e+19	0	44	4	83	18		1e+19	3	37	137	96	43
1.00001e+19	43	114	98	51	44		1e+19	0	44	4	83	71		1000110010110110	3	37	137	43	41
1.00001e+19	43	114	89	51	44		1e+19	0	44	4	83	53		1000110010110110	3	37	126	43	41
1.00001e+19	43	114	55	51	44		1.001e+16	0	44	4	83	51		1e+19	3	37	126	43	135
1e+16	43	103	51	83	44		1e+19	0	44	4	83	40		1e+19	3	37	126	43	118
1e+19	44	130	114	131	51		1e+19	0	44	3	2	83		1e+19	3	37	126	43	112
1.00001e+19	44	130	114	129	51		1e+19	0	44	3	1	83		1000110010110110	3	37	125	43	41
1e+19	44	130	114	124	51		10010011000	0	44	3	114	83		1e+19	3	37	125	43	135
1e+19	44	130	114	111	51		10010011000	0	44	3	83	70		1e+19	3	37	125	43	134
1.00001e+19	44	130	114	98	51		1e+16	0	44	3	83	19		1e+19	3	37	125	43	132
1.00001e+19	44	130	114	89	51		1e+16	0	44	3	83	18		1e+19	3	37	125	43	118
1.00001e+19	44	130	114	55	51		1e+17	0	44	3	83	71		1e+19	3	37	125	43	116
1.00001e+19	44	130	114	51	82		1e+17	0	44	3	83	53		1e+19	3	37	125	43	112
1.00001e+19	44	130	114	51	74		1e+16	0	44	3	83	51		1000110010110110	3	37	111	43	41
1e+19	44	130	83	71	51		1e+17	0	44	3	83	42		1e+19	3	37	111	43	38
1e+19	44	130	83	69	51		1e+17	0	44	3	83	40		1e+19	3	37	111	43	116
1e+19	44	130	83	53	51		1.00001e+19	0	44	2	83	42		1e+19	3	37	111	43	114
1e+16	44	130	83	51	103		111100	0	44	114	83	70		1e+19	3	37	111	43	53
1e+17	44	130	83	51	82		101100011000	0	44	83	70	40		1000110010110110	3	37	96	43	41
1e+16	44	130	83	51	81		1e+19	0	44	83	71	51		1e+19	3	37	96	43	35
1e+17	44	130	83	51	74		1.001e+17	0	44	83	71	40		1e+19	3	37	96	43	94
1e+16	44	130	83	51	52		1e+19	0	44	83	53	51		1.0001e+23	3	37	45	44	43
100000110001100	44	128	83	71	51		1e+19	0	44	83	51	42		1.0001e+23	3	37	45	43	42
100000110001100	44	128	83	69	51		1e+19	0	44	83	51	40		1e+23	3	37	45	43	41
1.00001e+19	44	115	114	131	51		1e+16	0	44	83	51	81		1.0001e+23	3	37	45	43	11
1.00001e+19	44	115	114	124	51		1e+17	0	44	83	51	74		1.0001e+23	3	37	45	43	123
1.00001e+19	44	115	114	111	51		1e+16	0	44	83	51	52		1.0001e+23	3	37	45	43	61
1e+19	44	114	131	129	51		1e+17	0	44	83	51	15		1.0001e+23	3	37	45	43	56
1e+19	44	114	131	98	51		10000100010110	1	5	69	44	83		1.0001e+23	3	37	45	43	47
1e+19	44	114	131	89	51		1.00001e+19	2	69	42	83	44		1.0001e+23	3	37	45	43	40
1e+19	44	114	131	55	51		1e+19	2	69	17	83	44		1.0001e+23	3	37	45	43	36
1e+19	44	114	131	51	135		1.00001e+19	2	69	5	83	44		1e+17	3	37	45	43	135
1e+19	44	114	131	51	134		101100011000	2	69	128	83	44		1e+17	3	37	45	43	134
1e+19	44	114	131	51	133		1e+19	2	69	83	51	44		1e+17	3	37	45	43	132
1e+19	44	114	131	51	132		1e+17	2	42	17	83	44		1e+17	3	37	45	43	118
1e+19	44	114	131	51	118		101100011000	2	42	128	83	44		1e+17	3	37	45	43	116
1e+19	44	114	131	51	116		101100011000	2	42	83	37	44		1e+17	3	37	45	43	114
1.00001e+16	44	114	131	51	113		1.00001e+19	2	42	83	4	44		1.0001e+23	3	37	45	43	103
1e+19	44	114	131	51	82		1e+19	2	42	83	51	44		1.0001e+23	3	37	45	43	102
1e+19	44	114	131	51	74		100001100011000	3	37	44	42	83		1e+17	3	37	45	43	101
1e+19	44	114	129	124	51		100000110001010	3	18	4	44	83		1.0001e+23	3	37	45	43	88
1e+19	44	114	129	111	51		10000100010110	3	4	44	42	83		1.0001e+23	3	37	45	43	79
1.00001e+19	44	114	129	98	51		101100010110	4	130	115	44	83		1.0001e+23	3	37	45	43	77
1.00001e+19	44	114	129	89	51		101100010110	4	130	70	44	83		1.0001e+23	3	37	45	43	76
1.00001e+19	44	114	129	55	51		1.00001e+19	4	130	44	42	83		1.0001e+23	3	37	45	43	74
1e+19	44	114	124	98	51		1e+19	4	130	44	24	83		1.0001e+23	3	37	45	43	67
1e+19	44	114	124	89	51		1e+19	4	130	44	23	83		1.0001e+23	3	37	45	43	27
1e+19	44	114	124	55	51		1e+19	4	130	44	22	83		1.0001e+23	3	37	45	43	14
1e+19	44	114	124	51	135		1e+19	4	130	44	21	83		1.00001e+20	3	37	44	43	41
1e+19	44	114	124	51	134		1e+19	4	130	44	20	83		1e+17	3	37	44	43	114
1e+19	44	114	124	51	133		1e+19	4	130	44	18	83		1.00001e+20	3	37	43	42	41
1e+19	44	114	124	51	132		111000111000	4	130	44	114	83		1000110010110110	3	37	43	41	38
1e+19	44	114	124	51	118		1.001e+17	4	130	44	5	83		1000110010110110	3	37	43	41	35
1e+19	44	114	124	51	117		101100000110	4	130	44	128	83		1.00001e+20	3	37	43	41	11
1e+19	44	114	124	51	116		101100000110	4	130	44	83	37		1e+17	3	37	43	41	135
1.00001e+16	44	114	124	51	113		1e+19	4	130	44	83	71		1e+17	3	37	43	41	134
1.00001e+16	44	114	124	51	112		1e+19	4	130	44	83	69		1e+17	3	37	43	41	132
1e+19	44	114	124	51	99		1e+19	4	130	44	83	53		1e+17	3	37	43	41	118
1e+19	44	114	124	51	82		1.001e+16	4	130	44	83	51		1e+17	3	37	43	41	116
1e+19	44	114	124	51	74		1e+19	4	130	44	83	40		1e+17	3	37	43	41	114
1e+19	44	114	111	98	51		1110011010	4	115	70	44	83		1e+21	3	37	43	41	103
1e+19	44	114	111	89	51		101000111000	4	115	44	24	83		1e+21	3	37	43	41	102
1e+19	44	114	111	55	51		101000111000	4	115	44	23	83		1e+17	3	37	43	41	101
1e+19	44	114	111	51	117		101000111000	4	115	44	22	83		1e+21	3	37	43	41	88
1e+19	44	114	111	51	116		101000111000	4	115	44	21	83		1e+23	3	37	43	41	79
1.00001e+16	44	114	111	51	53		101000111000	4	115	44	20	83		1e+23	3	37	43	41	77
1e+19	44	114	111	51	47		101000111000	4	115	44	18	83		1e+23	3	37	43	41	76
1e+19	44	114	111	51	82		100000110001010	4	115	44	83	51		1e+23	3	37	43	41	67
1e+19	44	114	111	51	74		10000100010110	4	82	44	42	83		1e+21	3	37	43	41	27
1.00001e+19	44	114	98	89	51		100000110001010	4	82	44	24	83		1e+23	3	37	43	41	14
1.00001e+19	44	114	98	55	51		100000110001100	4	82	44	5	83		1e+17	3	37	43	41	128
1.00001e+19	44	114	89	55	51		10000100010110	4	80	44	42	83		1e+21	3	37	43	41	78
1e+19	44	114	51	82	74		100000110001010	4	80	44	24	83		1e+17	3	37	43	41	25
1e+17	44	114	51	82	71		100000110001010	4	80	44	20	83		1e+19	3	37	43	38	35
1e+17	44	114	51	82	61		10000100010110	4	73	44	42	83		1e+19	3	37	43	38	105
1e+17	44	114	51	74	75		100000110001100	4	73	44	5	83		1e+23	3	37	43	88	27
1e+17	44	114	51	74	46		101000111000	4	70	44	24	83		1.0001e+23	4	47	45	43	37
1e+19	44	83	71	69	51		101000111000	4	70	44	23	83		1.00001e+22	4	44	42	37	43
1e+19	44	83	71	53	51		101000111000	4	70	44	22	83		1.0001e+23	4	44	37	45	43
1.00001e+19	44	83	71	51	82		101000111000	4	70	44	21	83		1.001e+22	4	44	37	43	41
1e+19	44	83	71	51	73		101000111000	4	70	44	20	83		1.0001e+23	4	42	37	45	43
1e+19	44	83	71	51	72		101000111000	4	70	44	18	83		1.001e+22	4	42	37	43	41
1e+19	44	83	71	51	63		100101100011000	4	70	44	40	83		1e+19	5	128	41	43	37
1e+19	44	83	71	51	62		1.0001e+17	4	70	44	15	83		1.001e+22	5	78	41	43	37
1.00001e+16	44	83	71	51	81		100000110001010	4	70	44	83	51		1e+23	5	77	43	41	37
1e+19	44	83	71	51	74		10000100010110	4	47	44	42	83		1.0001e+23	5	77	43	45	37
1.00001e+16	44	83	71	51	52		1.00001e+19	4	44	42	24	83		1.0001e+23	5	44	37	45	43
1e+19	44	83	69	53	51		1.00001e+19	4	44	42	23	83		1.001e+22	5	44	37	43	41
1.00001e+16	44	83	69	51	103		1.00001e+19	4	44	42	22	83		1.0001e+17	5	27	88	43	37
1e+19	44	83	69	51	82		1.00001e+19	4	44	42	21	83		1.0001e+17	5	27	43	45	37
1.00001e+16	44	83	69	51	81		1.00001e+19	4	44	42	20	83		1.1001e+17	5	27	43	41	37
1e+19	44	83	69	51	74		1.00001e+19	4	44	42	18	83		1e+19	5	25	41	43	37
1.00001e+16	44	83	69	51	52		111100011000	4	44	42	128	83		1.0001e+23	6	22	14	43	37
1e+19	44	83	53	51	111		111100011000	4	44	42	83	37		1.0001e+23	6	14	11	43	37
1e+19	44	83	53	51	47		1.00001e+19	4	44	42	83	5		1.0001e+23	6	14	43	45	37
1.00001e+16	44	83	53	51	103		1.00001e+19	4	44	42	83	71		1.0001e+17	6	11	37	45	43
1e+19	44	83	53	51	82		1.00001e+19	4	44	42	83	69		1.1001e+17	6	11	37	43	41
1.00001e+16	44	83	53	51	81		1.00001e+19	4	44	42	83	53		1.0001e+17	8	11	37	45	43
1e+19	44	83	53	51	74		1.00001e+16	4	44	42	83	51		1.1001e+17	8	11	37	43	41
1.00001e+16	44	83	53	51	52		1.00001e+19	4	44	42	83	40		1.0001e+17	11	138	37	45	43
1e+19	44	83	51	103	82		1.00001e+16	4	44	24	23	83		1.1001e+17	11	138	37	43	41
10010011000	44	83	51	103	81		1.00001e+16	4	44	24	22	83		1e+19	11	137	37	96	43
1e+19	44	83	51	103	74		1.00001e+16	4	44	24	21	83		1e+19	11	137	37	75	43
10010011000	44	83	51	103	52		1.001e+16	4	44	24	20	83		1e+19	11	137	37	53	43
1e+17	44	83	51	103	138		1.00001e+16	4	44	24	18	83		1.0011e+17	11	137	37	45	43
1e+17	44	83	51	103	122		10010011000	4	44	24	128	83		1e+17	11	137	37	43	103
1e+17	44	83	51	103	61		10010011000	4	44	24	114	83		1e+17	11	137	37	43	102
1e+19	44	83	51	82	81		10010011000	4	44	24	83	37		1e+17	11	137	37	43	88
1e+19	44	83	51	82	52		1e+19	4	44	24	83	5		1e+17	11	137	37	43	79
1e+19	44	83	51	81	74		1e+16	4	44	24	83	91		1e+17	11	137	37	43	77
10010011000	44	83	51	81	52		1e+17	4	44	24	83	71		1e+17	11	137	37	43	76
1e+16	44	83	51	81	119		1e+17	4	44	24	83	69		1e+17	11	137	37	43	74
1e+17	44	83	51	81	56		1e+17	4	44	24	83	53		1e+17	11	137	37	43	67
1e+19	44	83	51	74	52		1e+16	4	44	24	83	51		1e+17	11	137	37	43	27
							1e+17	4	44	24	83	40		1e+17	11	137	37	43	14
							1.00001e+16	4	44	23	22	83		1.0001e+23	11	123	37	45	43
							1.00001e+16	4	44	23	21	83		1.1001e+17	11	123	37	43	41
							1.00001e+16	4	44	23	20	83		1.0001e+17	11	121	37	45	43
							1.00001e+16	4	44	23	18	83		1.1001e+17	11	121	37	43	41
							10010011000	4	44	23	128	83		1.0001e+17	11	72	37	45	43
							10010011000	4	44	23	114	83		1.1001e+17	11	72	37	43	41
							10010011000	4	44	23	83	37		1.0001e+23	11	57	37	45	43
							1e+19	4	44	23	83	5		1.001e+22	11	57	37	43	41
							1e+16	4	44	23	83	86		1e+23	11	56	37	45	43
							1e+16	4	44	23	83	31		1.001e+22	11	56	37	43	41
							1e+16	4	44	23	83	7		1e+19	11	55	37	114	43
							1e+17	4	44	23	83	71		1e+19	11	55	37	101	43
							1e+17	4	44	23	83	69		1.0001e+17	11	55	37	45	43
							1e+17	4	44	23	83	53		1.1001e+17	11	55	37	43	41
							1e+16	4	44	23	83	51		1e+23	11	47	37	45	43
							1e+17	4	44	23	83	40		1.001e+22	11	47	37	43	41
							1.00001e+16	4	44	22	21	83		1e+19	11	38	37	35	43
							1.00001e+16	4	44	22	20	83		1e+19	11	38	37	111	43
							1.00001e+16	4	44	22	18	83		1e+19	11	38	37	105	43
							10010011000	4	44	22	128	83		1e+19	11	38	37	54	43
							10010011000	4	44	22	114	83		1e+19	11	38	37	53	43
							10010011000	4	44	22	83	37		1.0001e+23	11	38	37	52	43
							1e+19	4	44	22	83	5		1e+19	11	38	37	51	43
							1e+16	4	44	22	83	85		1e+17	11	38	37	43	103
							1e+16	4	44	22	83	7		1e+17	11	38	37	43	102
							1e+17	4	44	22	83	71		1e+17	11	38	37	43	88
							1e+17	4	44	22	83	69		1e+17	11	38	37	43	79
							1e+17	4	44	22	83	53		1e+17	11	38	37	43	77
							1e+16	4	44	22	83	51		1e+17	11	38	37	43	76
							1e+17	4	44	22	83	40		1e+17	11	38	37	43	74
							1.00001e+16	4	44	21	20	83		1e+17	11	38	37	43	67
							1.00001e+16	4	44	21	18	83		1e+17	11	38	37	43	27
							10010011000	4	44	21	128	83		1e+17	11	38	37	43	14
							10010011000	4	44	21	114	83		1e+19	11	37	35	96	43
							10010011000	4	44	21	83	37		1.0011e+17	11	37	35	45	43
							1e+19	4	44	21	83	5		1e+19	11	37	35	43	39
							1e+16	4	44	21	83	60		1e+19	11	37	35	43	36
							1e+16	4	44	21	83	7		1e+19	11	37	35	43	20
							1e+17	4	44	21	83	71		1e+17	11	37	35	43	103
							1e+17	4	44	21	83	69		1e+17	11	37	35	43	102
							1e+17	4	44	21	83	53		1e+17	11	37	35	43	88
							1e+16	4	44	21	83	51		1e+17	11	37	35	43	79
							1e+17	4	44	21	83	40		1e+17	11	37	35	43	77
							1.00001e+16	4	44	20	18	83		1e+17	11	37	35	43	76
							10010011000	4	44	20	128	83		1e+17	11	37	35	43	74
							10010011000	4	44	20	114	83		1e+17	11	37	35	43	67
							10010011000	4	44	20	83	37		1e+17	11	37	35	43	27
							1e+19	4	44	20	83	5		1e+17	11	37	35	43	14
							1e+16	4	44	20	83	49		1.0001e+17	11	37	17	45	43
							1e+16	4	44	20	83	48		1.1001e+17	11	37	17	43	41
							1e+16	4	44	20	83	46		1000110010110110	11	37	126	43	41
							1e+17	4	44	20	83	71		1e+19	11	37	126	43	135
							1e+17	4	44	20	83	69		1e+19	11	37	126	43	118
							1e+17	4	44	20	83	53		1e+19	11	37	126	43	112
							1e+16	4	44	20	83	51		1000110010110110	11	37	125	43	41
							1e+17	4	44	20	83	40		1e+19	11	37	125	43	135
							10010011000	4	44	18	128	83		1e+19	11	37	125	43	134
							10010011000	4	44	18	114	83		1e+19	11	37	125	43	132
							10010011000	4	44	18	83	37		1e+19	11	37	125	43	118
							1e+19	4	44	18	83	5		1e+19	11	37	125	43	116
							1e+17	4	44	18	83	71		1e+19	11	37	125	43	112
							1e+17	4	44	18	83	69		1000110010110110	11	37	111	43	41
							1e+17	4	44	18	83	53		1e+19	11	37	111	43	116
							1e+16	4	44	18	83	51		1e+19	11	37	111	43	114
							1e+17	4	44	18	83	40		1e+19	11	37	111	43	53
							111100	4	44	128	114	83		1000110010110110	11	37	96	43	41
							111100	4	44	128	83	37		1e+19	11	37	96	43	94
							101100011000	4	44	128	83	71		1.0001e+23	11	37	45	44	43
							101100011000	4	44	128	83	69		1.0001e+23	11	37	45	43	42
							111100	4	44	114	83	37		1e+23	11	37	45	43	41
							1e+19	4	44	83	5	71		1.0001e+23	11	37	45	43	61
							1.00001e+19	4	44	83	5	69		1.0001e+23	11	37	45	43	40
							1e+19	4	44	83	5	53		1.0001e+23	11	37	45	43	36
							1.00001e+16	4	44	83	5	51		1e+17	11	37	45	43	135
							1e+19	4	44	83	5	40		1e+17	11	37	45	43	134
							1e+19	4	44	83	5	27		1e+17	11	37	45	43	132
							1e+19	4	44	83	5	26		1e+17	11	37	45	43	118
							1e+19	4	44	83	5	25		1e+17	11	37	45	43	116
							1e+19	4	44	83	71	51		1e+17	11	37	45	43	114
							1.001e+17	4	44	83	71	40		1.0001e+23	11	37	45	43	103
							1e+19	4	44	83	69	51		1.0001e+23	11	37	45	43	102
							1e+19	4	44	83	53	51		1e+17	11	37	45	43	101
							1e+19	4	44	83	51	40		1.0001e+23	11	37	45	43	88
							1e+16	4	44	83	51	103		1.0001e+23	11	37	45	43	79
							1e+16	4	44	83	51	81		1.0001e+23	11	37	45	43	77
							1e+17	4	44	83	51	74		1.0001e+23	11	37	45	43	76
							1e+16	4	44	83	51	52		1.0001e+23	11	37	45	43	74
							1e+16	4	44	83	51	38		1.0001e+23	11	37	45	43	67
							1e+17	4	44	83	51	15		1.0001e+23	11	37	45	43	27
							101100010110	5	130	128	44	83		1.0001e+23	11	37	45	43	14
							1.00001e+19	5	130	69	44	83		1.00001e+20	11	37	44	43	41
							1e+19	5	130	44	27	83		1e+17	11	37	44	43	114
							1e+19	5	130	44	26	83		1.00001e+20	11	37	43	42	41
							1.001e+17	5	130	44	25	83		1e+17	11	37	43	41	135
							111000111000	5	130	44	114	83		1e+17	11	37	43	41	134
							101100000110	5	130	44	115	83		1e+17	11	37	43	41	132
							101100000110	5	130	44	83	70		1e+17	11	37	43	41	118
							101100000110	5	130	44	83	37		1e+17	11	37	43	41	116
							1e+19	5	130	44	83	71		1e+17	11	37	43	41	114
							1e+19	5	130	44	83	53		1e+21	11	37	43	41	103
							1.001e+16	5	130	44	83	51		1e+21	11	37	43	41	102
							1e+19	5	130	44	83	42		1e+17	11	37	43	41	101
							1e+19	5	130	44	83	40		1e+21	11	37	43	41	88
							110001100010110	5	128	69	44	83		1e+23	11	37	43	41	79
							101000111000	5	128	44	27	83		1e+23	11	37	43	41	77
							101000111000	5	128	44	26	83		1e+23	11	37	43	41	76
							101000111000	5	128	44	25	83		1e+23	11	37	43	41	67
							100101100011000	5	128	44	71	83		1e+21	11	37	43	41	27
							100101100011000	5	128	44	42	83		1e+23	11	37	43	41	14
							100000110001010	5	128	44	83	51		1e+17	11	37	43	41	128
							10000100010110	5	82	69	44	83		1e+21	11	37	43	41	78
							10000100010110	5	78	69	44	83		1e+17	11	37	43	41	25
							10000100010110	5	77	69	44	83		1e+23	11	37	43	88	27
							10000100010110	5	73	69	44	83		1.1001e+17	14	127	43	41	37
							10000100010110	5	69	62	44	83		1.0001e+17	14	127	43	88	37
							1.00001e+19	5	69	44	27	83		1.0001e+17	14	127	43	27	37
							1.00001e+19	5	69	44	26	83		1.0001e+17	14	127	43	45	37
							1.00001e+19	5	69	44	25	83		1.1001e+17	14	87	43	41	37
							1.00001e+19	5	69	44	83	17		1.0001e+17	14	87	43	45	37
							1.00001e+19	5	69	44	83	71		1.1001e+17	14	72	43	41	37
							1.00001e+19	5	69	44	83	53		1.0001e+17	14	72	43	45	37
							1.00001e+16	5	69	44	83	51		1e+23	14	43	41	22	37
							1.00001e+19	5	69	44	83	42		1.10001e+16	14	43	41	135	37
							1.00001e+19	5	69	44	83	40		1.10001e+16	14	43	41	134	37
							100000110001010	5	62	44	26	83		1.10001e+16	14	43	41	132	37
							1.001e+16	5	44	27	26	83		1.10001e+16	14	43	41	118	37
							1.00001e+16	5	44	27	25	83		1.0101e+17	14	43	41	116	37
							10010011000	5	44	27	115	83		1.10001e+16	14	43	41	114	37
							10010011000	5	44	27	114	83		1e+23	14	43	41	103	37
							10010011000	5	44	27	83	70		1e+23	14	43	41	102	37
							10010011000	5	44	27	83	37		1.10001e+16	14	43	41	101	37
							1e+16	5	44	27	83	88		1e+23	14	43	41	88	37
							1e+16	5	44	27	83	47		1.10001e+21	14	43	41	79	37
							1e+16	5	44	27	83	36		1.10001e+21	14	43	41	77	37
							1e+17	5	44	27	83	71		1.10001e+21	14	43	41	76	37
							1e+17	5	44	27	83	53		1.10001e+21	14	43	41	67	37
							1e+16	5	44	27	83	51		1.0011e+23	14	43	41	45	37
							1e+17	5	44	27	83	42		1e+23	14	43	41	37	27
							1e+17	5	44	27	83	40		1.0101e+17	14	43	41	37	128
							1.00001e+16	5	44	26	25	83		1e+23	14	43	41	37	78
							10010011000	5	44	26	115	83		1.0101e+17	14	43	41	37	25
							10010011000	5	44	26	114	83		1.0101e+17	14	43	41	37	137
							10010011000	5	44	26	83	70		1.0101e+17	14	43	41	37	126
							10010011000	5	44	26	83	37		1.0101e+17	14	43	41	37	125
							1e+17	5	44	26	83	53		1.0101e+17	14	43	41	37	111
							1e+16	5	44	26	83	51		1.0101e+17	14	43	41	37	96
							1e+17	5	44	26	83	42		1e+23	14	43	41	37	44
							1e+17	5	44	26	83	40		1e+23	14	43	41	37	42
							10010011000	5	44	25	115	83		1.0101e+17	14	43	41	37	38
							10010011000	5	44	25	114	83		1.0101e+17	14	43	41	37	35
							10010011000	5	44	25	83	70		1.0001e+23	14	43	22	45	37
							10010011000	5	44	25	83	37		1e+19	14	43	135	37	131
							1e+16	5	44	25	83	67		1e+19	14	43	135	37	126
							1e+16	5	44	25	83	55		1e+19	14	43	135	37	125
							1e+16	5	44	25	83	41		1e+19	14	43	135	37	124
							1e+16	5	44	25	83	19		1e+19	14	43	134	37	131
							1e+17	5	44	25	83	53		1e+19	14	43	134	37	125
							1e+16	5	44	25	83	51		1e+19	14	43	134	37	124
							1e+17	5	44	25	83	42		1e+19	14	43	132	37	131
							111100	5	44	115	114	83		1e+19	14	43	132	37	125
							111100	5	44	115	83	70		1e+19	14	43	132	37	124
							111100	5	44	115	83	37		1e+19	14	43	118	37	131
							111100	5	44	114	83	70		1e+19	14	43	118	37	126
							111100	5	44	114	83	37		1e+19	14	43	118	37	125
							111100	5	44	83	70	37		1e+19	14	43	118	37	124
							101100011000	5	44	83	70	40		1e+19	14	43	116	37	131
							101100011000	5	44	83	37	42		1e+19	14	43	116	37	125
							1e+19	5	44	83	71	51		1e+19	14	43	116	37	124
							1.001e+17	5	44	83	71	40		1e+19	14	43	116	37	111
							1e+19	5	44	83	53	51		1e+19	14	43	114	37	131
							1e+19	5	44	83	51	42		1e+19	14	43	114	37	124
							1e+19	5	44	83	51	40		1e+19	14	43	114	37	111
							1e+16	5	44	83	51	103		1.0001e+23	14	43	103	45	37
							1e+16	5	44	83	51	81		1.0001e+23	14	43	102	45	37
							1e+17	5	44	83	51	74		1e+19	14	43	101	37	66
							1e+16	5	44	83	51	52		1.0001e+23	14	43	88	45	37
							1e+16	5	44	83	51	38		1e+23	14	43	88	37	27
							1e+17	5	44	83	51	15		1.0001e+23	14	43	79	45	37
							1e+17	6	63	71	83	44		1.0001e+23	14	43	77	45	37
							1e+17	7	81	51	83	44		1.0001e+23	14	43	76	45	37
							1e+17	10	81	51	83	44		1.0001e+23	14	43	74	45	37
							1e+17	11	72	71	83	44		1.0001e+23	14	43	67	45	37
							1e+17	11	38	51	83	44		1.0001e+23	14	43	45	37	27
							100001100011000	11	37	44	42	83		1.0001e+23	14	43	45	37	123
							1e+17	11	17	69	83	44		1.0001e+23	14	43	45	37	61
							1e+17	14	72	71	83	44		1.0001e+23	14	43	45	37	56
							1.00001e+19	15	82	51	83	44		1.0001e+23	14	43	45	37	47
							1e+19	15	70	51	44	83		1.0001e+23	14	43	45	37	40
							1.0001e+17	15	70	44	40	83		1.0001e+23	14	43	45	37	36
							1e+19	15	51	103	83	44		1e+17	14	43	45	37	137
							1e+19	15	51	83	81	44		1e+17	14	43	45	37	126
							1e+19	15	51	83	52	44		1e+17	14	43	45	37	125
							1e+19	15	51	83	38	44		1e+17	14	43	45	37	111
							1e+19	15	51	83	71	44		1e+17	14	43	45	37	96
							1e+19	15	51	83	69	44		1.0001e+23	14	43	45	37	44
							1e+19	15	51	83	53	44		1.0001e+23	14	43	45	37	42
							1e+19	15	51	83	44	42		1e+17	14	43	45	37	35
							1e+19	15	51	83	44	40		1100000100011100	14	43	37	137	96
							1e+17	15	51	83	44	130		1100000100011100	14	43	37	111	38
							100101100011000	17	128	69	44	83		1100000100011100	14	43	37	96	35
							100001100011000	17	128	71	44	83		1100000100011100	14	43	37	38	35
							100001100011000	17	128	44	42	83		1e+19	17	128	41	43	37
							1e+17	17	88	69	83	44		1.0001e+17	17	88	27	43	37
							1e+17	17	69	27	83	44		1.0001e+17	17	88	43	45	37
							1e+17	17	69	20	83	44		1.1001e+17	17	88	43	41	37
							1e+19	17	69	83	51	44		1.0001e+17	17	27	43	45	37
							1e+16	19	25	130	44	83		1.1001e+17	17	27	43	41	37
							1e+17	19	25	71	83	44		1e+19	19	25	41	43	37
							1e+17	19	25	40	83	44		1.00001e+22	20	103	79	43	37
							1e+17	20	103	51	83	44		1.0001e+23	20	103	43	45	37
							1e+17	20	81	51	83	44		1.001e+22	20	103	43	41	37
							1e+17	20	63	71	83	44		1e+19	20	101	43	41	37
							1e+17	21	81	51	83	44		1e+19	20	101	43	45	37
							1e+17	22	81	51	83	44		1e+23	20	79	43	41	37
							1e+17	23	81	51	83	44		1.0001e+23	20	79	43	45	37
							1e+16	25	130	67	44	83		1.0001e+17	20	47	45	43	37
							1e+16	25	130	55	44	83		1e+19	20	35	37	45	43
							1e+16	25	130	41	44	83		1e+19	20	35	37	43	41
							101000111000	25	130	114	44	83		1e+19	25	136	41	43	37
							10010011000	25	130	44	128	83		1e+19	25	130	41	43	37
							10010011000	25	130	44	115	83		1e+19	25	71	41	43	37
							10010011000	25	130	44	83	70		1.0001e+17	25	67	43	45	37
							10010011000	25	130	44	83	37		1e+19	25	61	41	43	37
							1e+17	25	130	44	83	69		1.0001e+23	25	61	45	43	37
							1e+17	25	130	44	83	53		1e+19	25	55	41	43	37
							1e+16	25	130	44	83	51		1e+19	25	41	40	43	37
							1e+17	25	130	44	83	42		111010111110	25	41	135	43	37
							1e+17	25	71	67	83	44		111010111110	25	41	134	43	37
							1e+17	25	71	55	83	44		111010111110	25	41	132	43	37
							1e+17	25	71	41	83	44		110010111110	25	41	128	43	37
							1.00001e+19	25	71	40	83	44		111010111110	25	41	118	43	37
							101100011000	25	71	128	83	44		111010111110	25	41	114	43	37
							1e+19	25	71	83	73	44		111010111110	25	41	101	43	37
							1e+19	25	71	83	72	44		1.0101e+17	25	41	79	43	37
							1e+19	25	71	83	63	44		1000110010110110	25	41	78	43	37
							1e+19	25	71	83	62	44		1.0101e+17	25	41	77	43	37
							1e+19	25	71	83	51	44		1.0101e+17	25	41	76	43	37
							1e+19	25	61	40	83	44		110110110110	25	41	43	37	116
							1e+17	25	55	40	83	44		1e+17	25	41	43	37	103
							1e+17	25	41	40	83	44		1e+17	25	41	43	37	102
							101100011000	25	40	83	70	44		1e+17	25	41	43	37	88
							1e+19	25	40	83	62	44		1.0101e+17	25	41	43	37	45
							1e+19	25	40	83	51	44		1e+17	25	41	43	37	27
							1100011100	26	71	128	83	44		110110110110	25	41	43	37	137
							100001000111010	26	71	83	40	44		110110110110	25	41	43	37	126
							1e+17	26	62	40	83	44		110110110110	25	41	43	37	125
							100001000111010	29	40	83	71	44		110110110110	25	41	43	37	111
							1100011100	29	40	83	70	44		110110110110	25	41	43	37	96
							100001010001010	35	96	37	44	83		1e+17	25	41	43	37	44
							100001010001010	35	38	37	44	83		1e+17	25	41	43	37	42
							1e+16	35	38	51	83	44		110110110110	25	41	43	37	38
							100000110001100	35	37	44	42	83		110110110110	25	41	43	37	35
							100001000111010	36	40	83	71	44		1.0001e+23	25	40	45	43	37
							1100011100	36	40	83	70	44		1.0001e+23	26	27	43	45	37
							100001010001010	37	137	96	44	83		1.001e+22	26	27	43	41	37
							100000110001100	37	137	44	42	83		1.0001e+17	27	127	88	43	37
							100000110001100	37	126	44	42	83		1.0001e+17	27	127	43	45	37
							100000110001100	37	125	44	42	83		1.1001e+17	27	127	43	41	37
							10000100010110	37	125	44	115	83		1e+23	27	88	43	103	37
							100000110001100	37	111	44	42	83		1e+23	27	88	43	102	37
							100001010001010	37	111	44	38	83		1e+23	27	88	43	79	37
							10000100010110	37	111	44	115	83		1e+23	27	88	43	77	37
							10000100010110	37	111	44	114	83		1e+23	27	88	43	76	37
							100000110001100	37	96	44	42	83		1e+23	27	88	43	74	37
							1.0001e+17	37	45	44	43	83		1e+23	27	88	43	67	37
							100001100011000	37	45	44	42	83		1.0001e+23	27	88	43	45	37
							1.0001e+17	37	44	43	42	83		1e+23	27	88	43	41	37
							1.1001e+17	37	44	43	41	83		1e+23	27	88	43	37	44
							1.0001e+17	37	44	42	41	83		1e+23	27	88	43	37	42
							100000110001100	37	44	42	38	83		1e+23	27	47	43	45	37
							101100011000	37	44	42	130	83		1.001e+22	27	47	43	41	37
							1110011100	37	44	42	128	83		1e+23	27	43	36	45	37
							1100011100	37	44	42	115	83		1.001e+22	27	43	36	41	37
							1100011100	37	44	42	114	83		1.00001e+16	27	43	135	41	37
							1100011100	37	44	42	83	70		1e+19	27	43	135	37	131
							1100011100	37	44	42	83	98		1e+19	27	43	135	37	126
							100001100011000	37	44	42	83	71		1e+19	27	43	135	37	125
							100001100011000	37	44	42	83	69		1e+19	27	43	135	37	124
							100001100011000	37	44	42	83	53		1.00001e+16	27	43	134	41	37
							100000110001100	37	44	42	83	51		1e+19	27	43	134	37	131
							100001100011000	37	44	42	83	40		1e+19	27	43	134	37	125
							111100	37	44	130	128	83		1e+19	27	43	134	37	124
							111100	37	44	130	115	83		1.00001e+16	27	43	132	41	37
							111100	37	44	130	83	70		1e+19	27	43	132	37	131
							1100011100	37	44	128	83	71		1e+19	27	43	132	37	125
							1100011100	37	44	128	83	69		1e+19	27	43	132	37	124
							1100011100	37	44	83	70	40		1.00001e+16	27	43	118	41	37
							10100110011000	37	44	83	71	40		1e+19	27	43	118	37	131
							1e+16	38	111	51	83	44		1e+19	27	43	118	37	126
							1e+16	38	105	51	83	44		1e+19	27	43	118	37	125
							1e+17	38	54	51	83	44		1e+19	27	43	118	37	124
							1.0001e+23	38	52	51	83	44		1000110010110110	27	43	116	41	37
							1e+17	38	51	45	83	44		1e+19	27	43	116	37	131
							10010011000	38	51	103	83	44		1e+19	27	43	116	37	125
							1e+19	38	51	83	82	44		1e+19	27	43	116	37	124
							10010011000	38	51	83	81	44		1e+19	27	43	116	37	111
							1e+19	38	51	83	74	44		1.00001e+16	27	43	114	41	37
							1.00001e+16	38	51	83	71	44		1e+19	27	43	114	37	131
							1.00001e+16	38	51	83	69	44		1e+19	27	43	114	37	124
							1.00001e+16	38	51	83	44	42		1e+19	27	43	114	37	111
							1.00001e+16	38	51	83	44	40		1.0001e+23	27	43	103	45	37
							1e+16	38	51	83	44	130		1.00001e+20	27	43	103	41	37
							1e+17	39	62	71	83	44		1.0001e+23	27	43	102	45	37
							1e+17	39	62	40	83	44		1.00001e+20	27	43	102	41	37
							100001100111010	40	103	83	71	44		1.00001e+16	27	43	101	41	37
							1100011100	40	103	83	70	44		1e+19	27	43	101	37	66
							100001000111010	40	102	83	71	44		1.0001e+23	27	43	79	45	37
							1100011100	40	102	83	70	44		1e+23	27	43	79	41	37
							100001100011000	40	102	83	69	44		1.0001e+23	27	43	77	45	37
							100001100111010	40	101	83	71	44		1e+23	27	43	77	41	37
							1100011100	40	101	83	70	44		1.0001e+23	27	43	76	45	37
							100001100111010	40	90	83	71	44		1e+23	27	43	76	41	37
							1100011100	40	90	83	70	44		1.0001e+23	27	43	74	45	37
							100001100011000	40	90	83	53	44		1.0001e+23	27	43	67	45	37
							100001100111010	40	83	82	71	44		1e+23	27	43	67	41	37
							1100011100	40	83	82	70	44		1e+23	27	43	45	41	37
							1.00001e+19	40	83	82	51	44		1.0001e+23	27	43	45	37	123
							100001000111010	40	83	81	71	44		1.0001e+23	27	43	45	37	61
							1100011100	40	83	81	70	44		1.0001e+23	27	43	45	37	56
							1.01e+16	40	83	73	71	44		1.0001e+23	27	43	45	37	40
							1100011100	40	83	73	70	44		1e+17	27	43	45	37	137
							100011100011100	40	83	71	70	44		1e+17	27	43	45	37	126
							100001000111010	40	83	71	67	44		1e+17	27	43	45	37	125
							100001100111010	40	83	71	65	44		1e+17	27	43	45	37	111
							1.00001e+19	40	83	71	62	44		1e+17	27	43	45	37	96
							1e+19	40	83	71	61	44		1.0001e+23	27	43	45	37	44
							100001000111010	40	83	71	59	44		1.0001e+23	27	43	45	37	42
							100001000111010	40	83	71	45	44		1e+17	27	43	45	37	35
							1.00001e+19	40	83	71	69	44		1e+17	27	43	41	37	128
							1.00001e+19	40	83	71	53	44		1e+21	27	43	41	37	78
							1.001e+17	40	83	71	51	44		1e+17	27	43	41	37	137
							1.00001e+19	40	83	71	44	42		1e+17	27	43	41	37	126
							100011100011100	40	83	71	44	128		1e+17	27	43	41	37	125
							100001000111010	40	83	71	44	97		1e+17	27	43	41	37	111
							100001000111010	40	83	71	44	93		1e+17	27	43	41	37	96
							100001000111010	40	83	71	44	87		1e+21	27	43	41	37	44
							100001000111010	40	83	71	44	79		1e+21	27	43	41	37	42
							1e+19	40	83	71	44	72		1e+17	27	43	41	37	38
							1e+19	40	83	71	44	63		1e+17	27	43	41	37	35
							100001000111010	40	83	71	44	46		1100000100011100	27	43	37	137	96
							1.001e+17	40	83	71	44	130		1100000100011100	27	43	37	111	38
							10100110011000	40	83	71	44	115		1100000100011100	27	43	37	96	35
							10100110011000	40	83	71	44	114		1100000100011100	27	43	37	38	35
							1100011100	40	83	70	67	44		1.0001e+17	29	40	45	43	37
							1100011100	40	83	70	65	44		1e+19	35	96	39	37	43
							101100011000	40	83	70	62	44		1e+19	35	96	37	36	43
							101100011000	40	83	70	61	44		1e+19	35	96	37	44	43
							1100011100	40	83	70	59	44		1e+19	35	96	37	43	42
							1100011100	40	83	70	45	44		1e+19	35	96	37	43	41
							100001100011000	40	83	70	69	44		1100000100011100	35	96	37	43	103
							100001100011000	40	83	70	53	44		1100000100011100	35	96	37	43	102
							100000110001100	40	83	70	51	44		1100000100011100	35	96	37	43	88
							100001100011000	40	83	70	44	42		1100000100011100	35	96	37	43	79
							100000110001100	40	83	70	44	116		1100000100011100	35	96	37	43	77
							101100011000	40	83	70	44	130		1100000100011100	35	96	37	43	76
							1100011100	40	83	70	44	128		1100000100011100	35	96	37	43	74
							1100011100	40	83	70	44	115		1100000100011100	35	96	37	43	67
							1100011100	40	83	70	44	114		1e+19	35	39	37	45	43
							1e+19	40	83	62	61	44		1e+19	35	39	37	43	41
							1e+19	40	83	62	51	44		1e+19	35	38	37	45	43
							1e+17	40	83	62	44	66		1e+19	35	38	37	44	43
							1e+19	40	83	61	51	44		1e+19	35	38	37	43	42
							1e+17	40	83	61	44	63		1e+19	35	38	37	43	41
							1.00001e+19	40	83	69	53	44		1100000100011100	35	38	37	43	103
							1e+19	40	83	69	51	44		1100000100011100	35	38	37	43	102
							1.00001e+19	40	83	69	44	42		1100000100011100	35	38	37	43	88
							100001100011000	40	83	69	44	128		1100000100011100	35	38	37	43	79
							1e+19	40	83	53	51	44		1100000100011100	35	38	37	43	77
							1.00001e+19	40	83	53	44	42		1100000100011100	35	38	37	43	76
							1e+19	40	83	51	44	42		1100000100011100	35	38	37	43	74
							1e+19	40	83	51	44	74		1100000100011100	35	38	37	43	67
							1.00001e+16	40	83	51	44	52		1.0011e+17	35	37	36	45	43
							1e+19	40	83	51	44	130		1e+19	35	37	36	43	41
							100001100011000	40	83	44	42	128		110010111110	35	37	137	43	41
							1100011100	41	128	114	44	83		110010111110	35	37	126	43	41
							100001100011000	41	128	71	44	83		110010111110	35	37	125	43	41
							100001100011000	41	128	69	44	83		110010111110	35	37	111	43	41
							100001100011000	41	128	44	42	83		1.0101e+17	35	37	45	43	41
							10100110011000	41	114	43	44	83		1e+16	35	37	45	43	123
							1100011100	42	128	98	83	44		1e+16	35	37	45	43	61
							100000110001100	42	128	83	95	44		1e+16	35	37	45	43	56
							110001100011000	42	128	83	71	44		1e+16	35	37	45	43	47
							110001100011000	42	128	83	69	44		1e+16	35	37	45	43	40
							100001100011000	42	128	83	44	53		110100110010	35	37	45	43	135
							100000110001100	42	128	83	44	51		110100110010	35	37	45	43	134
							101100011000	42	128	83	44	130		110100110010	35	37	45	43	132
							1100011100	42	128	83	44	115		110100110010	35	37	45	43	118
							1100011100	42	128	83	44	114		110100110010	35	37	45	43	116
							1100011100	42	128	83	44	70		110100110010	35	37	45	43	114
							1.00001e+19	42	83	71	69	44		1e+17	35	37	45	43	103
							1.00001e+19	42	83	71	53	44		1e+17	35	37	45	43	102
							1e+19	42	83	71	51	44		110100110010	35	37	45	43	101
							1.00001e+19	42	83	69	53	44		1e+17	35	37	45	43	88
							1e+19	42	83	69	51	44		1e+17	35	37	45	43	79
							1e+19	42	83	53	51	44		1e+17	35	37	45	43	77
							1.00001e+16	42	83	51	44	103		1e+17	35	37	45	43	76
							1e+19	42	83	51	44	82		1e+17	35	37	45	43	74
							1.00001e+16	42	83	51	44	81		1e+17	35	37	45	43	67
							1e+19	42	83	51	44	74		1000110010110110	35	37	44	43	41
							1.00001e+16	42	83	51	44	52		1000110010110110	35	37	43	42	41
							1e+19	42	83	51	44	130		10110110110110	35	37	43	41	135
							1e+16	43	103	51	83	44		10110110110110	35	37	43	41	134
							111100	44	130	128	115	83		10110110110110	35	37	43	41	132
							111100	44	130	128	83	70		10110110110110	35	37	43	41	118
							101100011000	44	130	128	83	71		110110110110	35	37	43	41	116
							101100011000	44	130	128	83	69		10110110110110	35	37	43	41	114
							111100	44	130	115	83	70		1e+17	35	37	43	41	103
							1e+19	44	130	83	71	51		1e+17	35	37	43	41	102
							1e+19	44	130	83	69	51		10110110110110	35	37	43	41	101
							1e+19	44	130	83	53	51		1e+17	35	37	43	41	88
							1e+16	44	130	83	51	103		1.0101e+17	35	37	43	41	79
							1e+17	44	130	83	51	82		1.0101e+17	35	37	43	41	77
							1e+16	44	130	83	51	81		1.0101e+17	35	37	43	41	76
							1e+17	44	130	83	51	74		1e+17	35	37	43	41	74
							1e+16	44	130	83	51	52		1.0101e+17	35	37	43	41	67
							1100011100	44	128	115	83	71		110110110110	35	37	43	41	128
							1100011100	44	128	115	83	69		1e+17	35	37	43	41	78
							1100011100	44	128	114	83	71		1.0001e+17	36	107	45	43	37
							1100011100	44	128	114	83	69		1.0011e+17	36	96	45	37	43
							1100011100	44	128	83	70	71		1e+19	36	96	37	43	41
							1100011100	44	128	83	70	69		1.0001e+23	36	45	40	43	37
							100000110001100	44	128	83	95	71		1.0001e+23	36	45	123	43	37
							100000110001100	44	128	83	95	69		1.0001e+23	36	45	61	43	37
							110001100011000	44	128	83	71	69		1.0001e+23	36	45	56	43	37
							100001100011000	44	128	83	71	53		1.0001e+23	36	45	47	43	37
							100000110001100	44	128	83	71	51		1e+16	36	45	43	37	135
							1100011100	44	128	83	71	103		1e+16	36	45	43	37	134
							1100011100	44	128	83	71	101		1e+16	36	45	43	37	132
							1100011100	44	128	83	71	97		1e+16	36	45	43	37	118
							1100011100	44	128	83	71	93		1e+16	36	45	43	37	116
							1100011100	44	128	83	71	90		1e+16	36	45	43	37	114
							1100011100	44	128	83	71	87		1.0001e+23	36	45	43	37	103
							1100011100	44	128	83	71	82		1.0001e+23	36	45	43	37	102
							1100011100	44	128	83	71	79		1e+16	36	45	43	37	101
							101100011000	44	128	83	71	73		1.0001e+23	36	45	43	37	88
							101100011000	44	128	83	71	72		1.0001e+23	36	45	43	37	79
							1100011100	44	128	83	71	65		1.0001e+23	36	45	43	37	77
							101100011000	44	128	83	71	63		1.0001e+23	36	45	43	37	76
							101100011000	44	128	83	71	62		1.0001e+23	36	45	43	37	74
							1100011100	44	128	83	71	46		1.0001e+23	36	45	43	37	67
							100001100011000	44	128	83	69	53		1e+23	36	45	43	37	41
							100000110001100	44	128	83	69	51		1e+16	36	45	43	37	137
							1100011100	44	128	83	69	102		1e+16	36	45	43	37	126
							10000100010110	44	115	114	83	131		1e+16	36	45	43	37	125
							10000100010110	44	115	114	83	124		1e+16	36	45	43	37	111
							10000100010110	44	115	114	83	111		1.0001e+23	36	45	43	37	44
							1.00001e+19	44	83	71	69	53		1.0001e+23	36	45	43	37	42
							1e+19	44	83	71	69	51		110010111110	37	137	126	43	41
							1e+19	44	83	71	53	51		110010111110	37	137	125	43	41
							100001100011000	44	83	71	53	90		110010111110	37	137	111	43	41
							100001100011000	44	83	71	53	87		1e+19	37	137	96	44	43
							1.00001e+19	44	83	71	51	82		1e+19	37	137	96	43	42
							1e+19	44	83	71	51	73		1e+19	37	137	96	43	41
							1e+19	44	83	71	51	72		1e+19	37	137	96	43	75
							1e+19	44	83	71	51	63		1100000100011100	37	137	96	43	103
							1e+19	44	83	71	51	62		1100000100011100	37	137	96	43	102
							1.00001e+16	44	83	71	51	81		1100000100011100	37	137	96	43	88
							1e+19	44	83	71	51	74		1100000100011100	37	137	96	43	79
							1.00001e+16	44	83	71	51	52		1100000100011100	37	137	96	43	77
							1e+19	44	83	71	73	72		1100000100011100	37	137	96	43	76
							1e+19	44	83	71	73	63		1100000100011100	37	137	96	43	74
							1e+19	44	83	71	73	62		1100000100011100	37	137	96	43	67
							1e+17	44	83	71	73	66		1.0101e+17	37	137	45	43	41
							1e+17	44	83	71	73	49		1e+19	37	137	45	43	75
							1e+19	44	83	71	72	63		1e+19	37	137	45	43	53
							1e+19	44	83	71	72	62		1e+16	37	137	45	43	123
							1e+19	44	83	71	63	62		1e+16	37	137	45	43	61
							1e+17	44	83	71	63	68		1e+16	37	137	45	43	56
							1e+17	44	83	71	63	55		1e+16	37	137	45	43	47
							1e+17	44	83	71	62	66		1e+16	37	137	45	43	40
							1e+19	44	83	69	53	51		110100110010	37	137	45	43	135
							1.00001e+16	44	83	69	51	103		110100110010	37	137	45	43	134
							1e+19	44	83	69	51	82		110100110010	37	137	45	43	132
							1.00001e+16	44	83	69	51	81		110100110010	37	137	45	43	118
							1e+19	44	83	69	51	74		110100110010	37	137	45	43	116
							1.00001e+16	44	83	69	51	52		110100110010	37	137	45	43	114
							1e+19	44	83	53	51	111		1e+17	37	137	45	43	103
							1e+19	44	83	53	51	47		1e+17	37	137	45	43	102
							1.00001e+16	44	83	53	51	103		110100110010	37	137	45	43	101
							1e+19	44	83	53	51	82		1e+17	37	137	45	43	88
							1.00001e+16	44	83	53	51	81		1e+17	37	137	45	43	79
							1e+19	44	83	53	51	74		1e+17	37	137	45	43	77
							1.00001e+16	44	83	53	51	52		1e+17	37	137	45	43	76
							1e+19	44	83	53	111	47		1e+17	37	137	45	43	74
							1e+17	44	83	53	111	117		1e+17	37	137	45	43	67
							1e+17	44	83	53	111	116		1000110010110110	37	137	44	43	41
							1e+19	44	83	51	103	82		1000110010110110	37	137	43	42	41
							10010011000	44	83	51	103	81		110010111110	37	137	43	41	38
							1e+19	44	83	51	103	74		1e+19	37	137	43	41	75
							10010011000	44	83	51	103	52		1e+19	37	137	43	41	53
							1e+17	44	83	51	103	138		10110110110110	37	137	43	41	135
							1e+17	44	83	51	103	122		10110110110110	37	137	43	41	134
							1e+17	44	83	51	103	61		10110110110110	37	137	43	41	132
							1e+19	44	83	51	82	81		10110110110110	37	137	43	41	118
							1e+19	44	83	51	82	52		110110110110	37	137	43	41	116
							1e+19	44	83	51	81	74		10110110110110	37	137	43	41	114
							10010011000	44	83	51	81	52		1e+17	37	137	43	41	103
							1e+16	44	83	51	81	119		1e+17	37	137	43	41	102
							1e+17	44	83	51	81	56		10110110110110	37	137	43	41	101
							1e+19	44	83	51	74	52		1e+17	37	137	43	41	88
														1.0101e+17	37	137	43	41	79
														1.0101e+17	37	137	43	41	77
														1.0101e+17	37	137	43	41	76
														1e+17	37	137	43	41	74
														1.0101e+17	37	137	43	41	67
														110110110110	37	137	43	41	128
														1e+17	37	137	43	41	78
														110010111110	37	126	125	43	41
														111100011100	37	126	125	43	135
														111100011100	37	126	125	43	118
														1100001000001110	37	126	125	43	112
														110010111110	37	126	111	43	41
														110010111110	37	126	96	43	41
														1.0101e+17	37	126	45	43	41
														1.00001e+19	37	126	45	43	135
														1e+19	37	126	45	43	133
														1.00001e+19	37	126	45	43	118
														1e+19	37	126	45	43	117
														1e+19	37	126	45	43	112
														1e+19	37	126	45	43	106
														1e+19	37	126	45	43	99
														1e+16	37	126	45	43	123
														1e+16	37	126	45	43	61
														1e+16	37	126	45	43	56
														1e+16	37	126	45	43	47
														1e+16	37	126	45	43	40
														110100110010	37	126	45	43	134
														110100110010	37	126	45	43	132
														110100110010	37	126	45	43	116
														110100110010	37	126	45	43	114
														1e+17	37	126	45	43	103
														1e+17	37	126	45	43	102
														110100110010	37	126	45	43	101
														1e+17	37	126	45	43	88
														1e+17	37	126	45	43	79
														1e+17	37	126	45	43	77
														1e+17	37	126	45	43	76
														1e+17	37	126	45	43	74
														1e+17	37	126	45	43	67
														1000110010110110	37	126	44	43	41
														1e+19	37	126	44	43	135
														1e+19	37	126	44	43	118
														1e+19	37	126	44	43	112
														1000110010110110	37	126	43	42	41
														1e+19	37	126	43	42	135
														1e+19	37	126	43	42	118
														1e+19	37	126	43	42	112
														110010111110	37	126	43	41	38
														1.00001e+19	37	126	43	41	135
														1e+19	37	126	43	41	133
														1.00001e+19	37	126	43	41	118
														1e+19	37	126	43	41	117
														1e+19	37	126	43	41	112
														1e+19	37	126	43	41	106
														1e+19	37	126	43	41	99
														10110110110110	37	126	43	41	134
														10110110110110	37	126	43	41	132
														110110110110	37	126	43	41	116
														10110110110110	37	126	43	41	114
														1e+17	37	126	43	41	103
														1e+17	37	126	43	41	102
														10110110110110	37	126	43	41	101
														1e+17	37	126	43	41	88
														1.0101e+17	37	126	43	41	79
														1.0101e+17	37	126	43	41	77
														1.0101e+17	37	126	43	41	76
														1e+17	37	126	43	41	74
														1.0101e+17	37	126	43	41	67
														110110110110	37	126	43	41	128
														1e+17	37	126	43	41	78
														1.00001e+19	37	126	43	135	133
														1.00001e+19	37	126	43	135	118
														1.00001e+19	37	126	43	135	117
														1e+19	37	126	43	135	112
														1.00001e+19	37	126	43	135	106
														1.00001e+19	37	126	43	135	99
														1e+19	37	126	43	135	103
														1e+19	37	126	43	135	102
														1e+19	37	126	43	135	88
														1e+19	37	126	43	135	79
														1e+19	37	126	43	135	77
														1e+19	37	126	43	135	76
														1e+19	37	126	43	135	74
														1e+19	37	126	43	135	67
														111010011000	37	126	43	135	131
														111010011000	37	126	43	135	124
														1.00001e+19	37	126	43	133	118
														1.00001e+19	37	126	43	118	117
														1e+19	37	126	43	118	112
														1.00001e+19	37	126	43	118	106
														1.00001e+19	37	126	43	118	99
														1e+19	37	126	43	118	103
														1e+19	37	126	43	118	102
														1e+19	37	126	43	118	88
														1e+19	37	126	43	118	79
														1e+19	37	126	43	118	77
														1e+19	37	126	43	118	76
														1e+19	37	126	43	118	74
														1e+19	37	126	43	118	67
														111010011000	37	126	43	118	131
														111010011000	37	126	43	118	124
														110010111110	37	125	111	43	41
														111100011100	37	125	111	43	116
														110010111110	37	125	96	43	41
														1.0101e+17	37	125	45	43	41
														1.00001e+19	37	125	45	43	135
														1.00001e+19	37	125	45	43	134
														1e+19	37	125	45	43	133
														1.00001e+19	37	125	45	43	132
														1.00001e+19	37	125	45	43	118
														1e+19	37	125	45	43	117
														1.00001e+19	37	125	45	43	116
														1e+19	37	125	45	43	115
														1e+19	37	125	45	43	112
														1e+19	37	125	45	43	106
														1e+19	37	125	45	43	99
														1e+16	37	125	45	43	123
														1e+16	37	125	45	43	61
														1e+16	37	125	45	43	56
														1e+16	37	125	45	43	47
														1e+16	37	125	45	43	40
														110100110010	37	125	45	43	114
														1e+17	37	125	45	43	103
														1e+17	37	125	45	43	102
														110100110010	37	125	45	43	101
														1e+17	37	125	45	43	88
														1e+17	37	125	45	43	79
														1e+17	37	125	45	43	77
														1e+17	37	125	45	43	76
														1e+17	37	125	45	43	74
														1e+17	37	125	45	43	67
														1000110010110110	37	125	44	43	41
														1e+19	37	125	44	43	135
														1e+19	37	125	44	43	134
														1e+19	37	125	44	43	132
														1e+19	37	125	44	43	118
														1e+19	37	125	44	43	116
														1e+19	37	125	44	43	115
														1e+19	37	125	44	43	112
														1000110010110110	37	125	43	42	41
														1e+19	37	125	43	42	135
														1e+19	37	125	43	42	134
														1e+19	37	125	43	42	132
														1e+19	37	125	43	42	118
														1e+19	37	125	43	42	116
														1e+19	37	125	43	42	112
														110010111110	37	125	43	41	38
														1.00001e+19	37	125	43	41	135
														1.00001e+19	37	125	43	41	134
														1e+19	37	125	43	41	133
														1.00001e+19	37	125	43	41	132
														1.00001e+19	37	125	43	41	118
														1e+19	37	125	43	41	117
														1e+19	37	125	43	41	116
														1e+19	37	125	43	41	115
														1e+19	37	125	43	41	112
														1e+19	37	125	43	41	106
														1e+19	37	125	43	41	99
														10110110110110	37	125	43	41	114
														1e+17	37	125	43	41	103
														1e+17	37	125	43	41	102
														10110110110110	37	125	43	41	101
														1e+17	37	125	43	41	88
														1.0101e+17	37	125	43	41	79
														1.0101e+17	37	125	43	41	77
														1.0101e+17	37	125	43	41	76
														1e+17	37	125	43	41	74
														1.0101e+17	37	125	43	41	67
														110110110110	37	125	43	41	128
														1e+17	37	125	43	41	78
														1.00001e+19	37	125	43	135	134
														1.00001e+19	37	125	43	135	133
														1.00001e+19	37	125	43	135	132
														1.00001e+19	37	125	43	135	118
														1.00001e+19	37	125	43	135	117
														1.00001e+19	37	125	43	135	116
														1.00001e+19	37	125	43	135	115
														1e+19	37	125	43	135	112
														1.00001e+19	37	125	43	135	106
														1.00001e+19	37	125	43	135	99
														1e+19	37	125	43	135	103
														1e+19	37	125	43	135	102
														1e+19	37	125	43	135	88
														1e+19	37	125	43	135	79
														1e+19	37	125	43	135	77
														1e+19	37	125	43	135	76
														1e+19	37	125	43	135	74
														1e+19	37	125	43	135	67
														111010011000	37	125	43	135	131
														111010011000	37	125	43	135	124
														1.00001e+19	37	125	43	134	133
														1.00001e+19	37	125	43	134	132
														1.00001e+19	37	125	43	134	118
														1.00001e+19	37	125	43	134	117
														1.00001e+19	37	125	43	134	116
														1.00001e+19	37	125	43	134	115
														1e+19	37	125	43	134	112
														1.00001e+19	37	125	43	134	106
														1.00001e+19	37	125	43	134	99
														1e+19	37	125	43	134	103
														1e+19	37	125	43	134	102
														1e+19	37	125	43	134	88
														1e+19	37	125	43	134	79
														1e+19	37	125	43	134	77
														1e+19	37	125	43	134	76
														1e+19	37	125	43	134	74
														1e+19	37	125	43	134	67
														111010011000	37	125	43	134	131
														111010011000	37	125	43	134	124
														1.00001e+19	37	125	43	133	132
														1.00001e+19	37	125	43	133	118
														1.00001e+19	37	125	43	133	116
														1.00001e+19	37	125	43	132	118
														1.00001e+19	37	125	43	132	117
														1.00001e+19	37	125	43	132	116
														1.00001e+19	37	125	43	132	115
														1e+19	37	125	43	132	112
														1.00001e+19	37	125	43	132	106
														1.00001e+19	37	125	43	132	99
														1e+19	37	125	43	132	103
														1e+19	37	125	43	132	102
														1e+19	37	125	43	132	88
														1e+19	37	125	43	132	79
														1e+19	37	125	43	132	77
														1e+19	37	125	43	132	76
														1e+19	37	125	43	132	74
														1e+19	37	125	43	132	67
														111010011000	37	125	43	132	131
														111010011000	37	125	43	132	124
														1.00001e+19	37	125	43	118	117
														1.00001e+19	37	125	43	118	116
														1.00001e+19	37	125	43	118	115
														1e+19	37	125	43	118	112
														1.00001e+19	37	125	43	118	106
														1.00001e+19	37	125	43	118	99
														1e+19	37	125	43	118	103
														1e+19	37	125	43	118	102
														1e+19	37	125	43	118	88
														1e+19	37	125	43	118	79
														1e+19	37	125	43	118	77
														1e+19	37	125	43	118	76
														1e+19	37	125	43	118	74
														1e+19	37	125	43	118	67
														111010011000	37	125	43	118	131
														111010011000	37	125	43	118	124
														1.00001e+19	37	125	43	117	116
														1.00001e+19	37	125	43	116	115
														1e+19	37	125	43	116	112
														1.00001e+19	37	125	43	116	106
														1.00001e+19	37	125	43	116	99
														1e+19	37	125	43	116	103
														1e+19	37	125	43	116	102
														1e+19	37	125	43	116	88
														1e+19	37	125	43	116	79
														1e+19	37	125	43	116	77
														1e+19	37	125	43	116	76
														1e+19	37	125	43	116	74
														1e+19	37	125	43	116	67
														111010011000	37	125	43	116	131
														111010011000	37	125	43	116	124
														110010111110	37	111	96	43	41
														1.0101e+17	37	111	45	43	41
														1e+19	37	111	45	43	38
														1e+19	37	111	45	43	117
														1.00001e+19	37	111	45	43	116
														1e+19	37	111	45	43	115
														1.00001e+19	37	111	45	43	114
														1e+19	37	111	45	43	53
														1.0011e+17	37	111	45	43	47
														1e+16	37	111	45	43	123
														1e+16	37	111	45	43	61
														1e+16	37	111	45	43	56
														1e+16	37	111	45	43	40
														110100110010	37	111	45	43	135
														110100110010	37	111	45	43	134
														110100110010	37	111	45	43	132
														110100110010	37	111	45	43	118
														1e+17	37	111	45	43	103
														1e+17	37	111	45	43	102
														110100110010	37	111	45	43	101
														1e+17	37	111	45	43	88
														1e+17	37	111	45	43	79
														1e+17	37	111	45	43	77
														1e+17	37	111	45	43	76
														1e+17	37	111	45	43	74
														1e+17	37	111	45	43	67
														1000110010110110	37	111	44	43	41
														1e+19	37	111	44	43	38
														1e+19	37	111	44	43	116
														1e+19	37	111	44	43	115
														1e+19	37	111	44	43	114
														1e+19	37	111	44	43	53
														1000110010110110	37	111	43	42	41
														1e+19	37	111	43	42	38
														1e+19	37	111	43	42	116
														1e+19	37	111	43	42	114
														1e+19	37	111	43	42	53
														1e+19	37	111	43	41	38
														1e+19	37	111	43	41	117
														1e+19	37	111	43	41	116
														1e+19	37	111	43	41	115
														1.00001e+19	37	111	43	41	114
														1e+19	37	111	43	41	53
														1e+19	37	111	43	41	47
														10110110110110	37	111	43	41	135
														10110110110110	37	111	43	41	134
														10110110110110	37	111	43	41	132
														10110110110110	37	111	43	41	118
														1e+17	37	111	43	41	103
														1e+17	37	111	43	41	102
														10110110110110	37	111	43	41	101
														1e+17	37	111	43	41	88
														1.0101e+17	37	111	43	41	79
														1.0101e+17	37	111	43	41	77
														1.0101e+17	37	111	43	41	76
														1e+17	37	111	43	41	74
														1.0101e+17	37	111	43	41	67
														110110110110	37	111	43	41	128
														1e+17	37	111	43	41	78
														1e+23	37	111	43	38	53
														1100000100011100	37	111	43	38	103
														1100000100011100	37	111	43	38	102
														1100000100011100	37	111	43	38	88
														1100000100011100	37	111	43	38	79
														1100000100011100	37	111	43	38	77
														1100000100011100	37	111	43	38	76
														1100000100011100	37	111	43	38	74
														1100000100011100	37	111	43	38	67
														1.00001e+19	37	111	43	117	116
														1.00001e+19	37	111	43	117	114
														1.00001e+19	37	111	43	116	115
														1.00001e+19	37	111	43	116	114
														1e+19	37	111	43	116	53
														1.00001e+19	37	111	43	116	47
														1e+19	37	111	43	116	103
														1e+19	37	111	43	116	102
														1e+19	37	111	43	116	88
														1e+19	37	111	43	116	79
														1e+19	37	111	43	116	77
														1e+19	37	111	43	116	76
														1e+19	37	111	43	116	74
														1e+19	37	111	43	116	67
														111010011000	37	111	43	116	131
														111010011000	37	111	43	116	124
														1.00001e+19	37	111	43	115	114
														1e+19	37	111	43	114	53
														1.00001e+19	37	111	43	114	47
														1e+19	37	111	43	114	103
														1e+19	37	111	43	114	102
														1e+19	37	111	43	114	88
														1e+19	37	111	43	114	79
														1e+19	37	111	43	114	77
														1e+19	37	111	43	114	76
														1e+19	37	111	43	114	74
														1e+19	37	111	43	114	67
														111010011000	37	111	43	114	131
														111010011000	37	111	43	114	124
														1e+19	37	111	43	53	47
														1.0101e+17	37	96	45	43	41
														1e+19	37	96	45	43	94
														1e+19	37	96	45	43	75
														1e+19	37	96	45	43	39
														1e+16	37	96	45	43	123
														1e+16	37	96	45	43	61
														1e+16	37	96	45	43	56
														1e+16	37	96	45	43	47
														1e+16	37	96	45	43	40
														110100110010	37	96	45	43	135
														110100110010	37	96	45	43	134
														110100110010	37	96	45	43	132
														110100110010	37	96	45	43	118
														110100110010	37	96	45	43	116
														110100110010	37	96	45	43	114
														1e+17	37	96	45	43	103
														1e+17	37	96	45	43	102
														110100110010	37	96	45	43	101
														1e+17	37	96	45	43	88
														1e+17	37	96	45	43	79
														1e+17	37	96	45	43	77
														1e+17	37	96	45	43	76
														1e+17	37	96	45	43	74
														1e+17	37	96	45	43	67
														1000110010110110	37	96	44	43	41
														1e+19	37	96	44	43	94
														1000110010110110	37	96	43	42	41
														1e+19	37	96	43	42	94
														110010111110	37	96	43	41	38
														1e+19	37	96	43	41	94
														1e+19	37	96	43	41	75
														1e+19	37	96	43	41	39
														10110110110110	37	96	43	41	135
														10110110110110	37	96	43	41	134
														10110110110110	37	96	43	41	132
														10110110110110	37	96	43	41	118
														110110110110	37	96	43	41	116
														10110110110110	37	96	43	41	114
														1e+17	37	96	43	41	103
														1e+17	37	96	43	41	102
														10110110110110	37	96	43	41	101
														1e+17	37	96	43	41	88
														1.0101e+17	37	96	43	41	79
														1.0101e+17	37	96	43	41	77
														1.0101e+17	37	96	43	41	76
														1e+17	37	96	43	41	74
														1.0101e+17	37	96	43	41	67
														110110110110	37	96	43	41	128
														1e+17	37	96	43	41	78
														1.0001e+23	37	45	44	43	42
														1e+23	37	45	44	43	41
														1.0001e+23	37	45	44	43	123
														1.0001e+23	37	45	44	43	61
														1.0001e+23	37	45	44	43	56
														1.0001e+23	37	45	44	43	47
														1.0001e+23	37	45	44	43	40
														1.0001e+23	37	45	44	43	130
														1.0001e+17	37	45	44	43	128
														1.0001e+17	37	45	44	43	115
														1.0001e+17	37	45	44	43	83
														1.0001e+17	37	45	44	43	70
														1e+17	37	45	44	43	135
														1e+17	37	45	44	43	134
														1e+17	37	45	44	43	132
														1e+17	37	45	44	43	118
														1e+17	37	45	44	43	116
														1.0001e+23	37	45	44	43	103
														1.0001e+23	37	45	44	43	102
														1e+17	37	45	44	43	101
														1.0001e+23	37	45	44	43	88
														1.0001e+23	37	45	44	43	79
														1.0001e+23	37	45	44	43	77
														1.0001e+23	37	45	44	43	76
														1.0001e+23	37	45	44	43	74
														1.0001e+23	37	45	44	43	67
														1e+23	37	45	43	42	41
														1.0001e+23	37	45	43	42	123
														1.0001e+23	37	45	43	42	61
														1.0001e+23	37	45	43	42	56
														1.0001e+23	37	45	43	42	47
														1.0001e+23	37	45	43	42	40
														1e+17	37	45	43	42	135
														1e+17	37	45	43	42	134
														1e+17	37	45	43	42	132
														1e+17	37	45	43	42	118
														1e+17	37	45	43	42	116
														1e+17	37	45	43	42	114
														1.0001e+23	37	45	43	42	103
														1.0001e+23	37	45	43	42	102
														1e+17	37	45	43	42	101
														1.0001e+23	37	45	43	42	88
														1.0001e+23	37	45	43	42	79
														1.0001e+23	37	45	43	42	77
														1.0001e+23	37	45	43	42	76
														1.0001e+23	37	45	43	42	74
														1.0001e+23	37	45	43	42	67
														1.0001e+17	37	45	43	42	128
														1.0001e+17	37	45	43	42	98
														1.0001e+17	37	45	43	42	83
														1e+23	37	45	43	41	123
														1e+23	37	45	43	41	61
														1e+23	37	45	43	41	56
														1e+23	37	45	43	41	47
														1e+23	37	45	43	41	40
														1.01e+17	37	45	43	41	135
														1.01e+17	37	45	43	41	134
														1.01e+17	37	45	43	41	132
														1.01e+17	37	45	43	41	118
														1.0101e+17	37	45	43	41	116
														1.01e+17	37	45	43	41	114
														1e+23	37	45	43	41	103
														1e+23	37	45	43	41	102
														1.01e+17	37	45	43	41	101
														1e+23	37	45	43	41	88
														1.0011e+23	37	45	43	41	79
														1.0011e+23	37	45	43	41	77
														1.0011e+23	37	45	43	41	76
														1.0011e+23	37	45	43	41	67
														1.0101e+17	37	45	43	41	128
														1e+23	37	45	43	41	78
														1.01e+16	37	45	43	38	105
														1.0001e+23	37	45	43	123	61
														1.0001e+23	37	45	43	123	56
														1.0001e+23	37	45	43	123	47
														1.0001e+23	37	45	43	123	40
														1e+16	37	45	43	123	135
														1e+16	37	45	43	123	134
														1e+16	37	45	43	123	132
														1e+16	37	45	43	123	118
														1e+16	37	45	43	123	116
														1e+16	37	45	43	123	114
														1.0001e+23	37	45	43	123	103
														1.0001e+23	37	45	43	123	102
														1e+16	37	45	43	123	101
														1.0001e+23	37	45	43	123	88
														1.0001e+23	37	45	43	123	79
														1.0001e+23	37	45	43	123	77
														1.0001e+23	37	45	43	123	76
														1.0001e+23	37	45	43	123	74
														1.0001e+23	37	45	43	123	67
														1.0001e+17	37	45	43	123	122
														1.0001e+23	37	45	43	123	75
														1.0001e+23	37	45	43	61	56
														1.0001e+23	37	45	43	61	47
														1.0001e+23	37	45	43	61	40
														1e+16	37	45	43	61	135
														1e+16	37	45	43	61	134
														1e+16	37	45	43	61	132
														1e+16	37	45	43	61	118
														1e+16	37	45	43	61	116
														1e+16	37	45	43	61	114
														1e+23	37	45	43	61	103
														1.0001e+23	37	45	43	61	102
														1e+16	37	45	43	61	101
														1.0001e+23	37	45	43	61	88
														1.0001e+23	37	45	43	61	79
														1.0001e+23	37	45	43	61	77
														1.0001e+23	37	45	43	61	76
														1.0001e+23	37	45	43	61	74
														1e+23	37	45	43	61	67
														1.0001e+17	37	45	43	61	136
														1.0001e+17	37	45	43	61	82
														1.0001e+23	37	45	43	61	63
														1.0001e+23	37	45	43	61	62
														1.0001e+23	37	45	43	56	47
														1.0001e+23	37	45	43	56	40
														1e+16	37	45	43	56	135
														1e+16	37	45	43	56	134
														1e+16	37	45	43	56	132
														1e+16	37	45	43	56	118
														1e+16	37	45	43	56	116
														1e+16	37	45	43	56	114
														1.0001e+23	37	45	43	56	103
														1.0001e+23	37	45	43	56	102
														1e+16	37	45	43	56	101
														1.0001e+23	37	45	43	56	88
														1.0001e+23	37	45	43	56	79
														1.0001e+23	37	45	43	56	77
														1.0001e+23	37	45	43	56	76
														1.0001e+23	37	45	43	56	74
														1.0001e+23	37	45	43	56	67
														1.0001e+23	37	45	43	56	84
														1.0001e+17	37	45	43	56	81
														1.0001e+17	37	45	43	56	50
														1.0001e+23	37	45	43	47	40
														1e+16	37	45	43	47	135
														1e+16	37	45	43	47	134
														1e+16	37	45	43	47	132
														1e+16	37	45	43	47	118
														1e+16	37	45	43	47	116
														1e+16	37	45	43	47	114
														1.0001e+23	37	45	43	47	103
														1.0001e+23	37	45	43	47	102
														1e+16	37	45	43	47	101
														1.0001e+23	37	45	43	47	88
														1.0001e+23	37	45	43	47	79
														1.0001e+23	37	45	43	47	77
														1.0001e+23	37	45	43	47	76
														1.0001e+23	37	45	43	47	74
														1.0001e+23	37	45	43	47	67
														1.0001e+17	37	45	43	47	122
														1.0001e+17	37	45	43	47	113
														1.0001e+17	37	45	43	47	112
														1.0001e+17	37	45	43	47	104
														1.0001e+17	37	45	43	47	53
														1e+16	37	45	43	40	135
														1e+16	37	45	43	40	134
														1e+16	37	45	43	40	132
														1e+16	37	45	43	40	118
														1e+16	37	45	43	40	116
														1e+16	37	45	43	40	114
														1e+23	37	45	43	40	103
														1e+23	37	45	43	40	102
														1.0011e+17	37	45	43	40	101
														1.0001e+23	37	45	43	40	88
														1.0001e+23	37	45	43	40	79
														1.0001e+23	37	45	43	40	77
														1.0001e+23	37	45	43	40	76
														1.0001e+23	37	45	43	40	74
														1e+23	37	45	43	40	67
														1.0001e+17	37	45	43	40	90
														1.0001e+17	37	45	43	40	83
														1.0001e+17	37	45	43	40	82
														1.0001e+17	37	45	43	40	81
														1.0001e+17	37	45	43	40	73
														1.0001e+23	37	45	43	40	71
														1.0001e+17	37	45	43	40	70
														1.0001e+17	37	45	43	40	65
														1.0001e+23	37	45	43	40	62
														1.0001e+17	37	45	43	40	59
														1e+19	37	45	43	135	131
														1e+19	37	45	43	135	124
														1e+19	37	45	43	135	108
														1e+19	37	45	43	134	131
														1e+19	37	45	43	134	124
														1e+19	37	45	43	134	113
														1e+19	37	45	43	132	131
														1e+19	37	45	43	132	124
														1e+19	37	45	43	118	131
														1e+19	37	45	43	118	124
														1e+19	37	45	43	116	131
														1e+19	37	45	43	116	124
														1e+19	37	45	43	116	108
														1e+19	37	45	43	116	89
														1e+19	37	45	43	116	70
														1e+19	37	45	43	114	131
														1e+19	37	45	43	114	130
														1e+19	37	45	43	114	129
														1e+19	37	45	43	114	124
														1e+19	37	45	43	114	98
														1e+19	37	45	43	114	89
														1e+19	37	45	43	114	55
														1e+19	37	45	43	114	51
														1.0001e+23	37	45	43	103	102
														1.0001e+23	37	45	43	103	88
														1.0001e+23	37	45	43	103	79
														1.0001e+23	37	45	43	103	77
														1.0001e+23	37	45	43	103	76
														1.0001e+23	37	45	43	103	74
														1.0001e+23	37	45	43	103	67
														1.0001e+23	37	45	43	103	138
														1.0001e+23	37	45	43	103	122
														1.0001e+23	37	45	43	103	71
														1.0001e+23	37	45	43	103	51
														1.0001e+23	37	45	43	102	88
														1.0001e+23	37	45	43	102	79
														1.0001e+23	37	45	43	102	77
														1.0001e+23	37	45	43	102	76
														1.0001e+23	37	45	43	102	74
														1.0001e+23	37	45	43	102	67
														1.0001e+23	37	45	43	102	69
														1e+19	37	45	43	101	94
														1e+19	37	45	43	101	71
														1e+19	37	45	43	101	66
														1e+19	37	45	43	101	65
														1e+19	37	45	43	101	55
														1.0001e+23	37	45	43	88	79
														1.0001e+23	37	45	43	88	77
														1.0001e+23	37	45	43	88	76
														1.0001e+23	37	45	43	88	74
														1.0001e+23	37	45	43	88	67
														1.0001e+17	37	45	43	88	127
														1.0001e+23	37	45	43	79	77
														1.0001e+23	37	45	43	79	76
														1.0001e+23	37	45	43	79	74
														1.0001e+23	37	45	43	79	67
														1.0001e+23	37	45	43	79	71
														1.0001e+17	37	45	43	79	55
														1.0001e+23	37	45	43	79	49
														1.0001e+23	37	45	43	77	76
														1.0001e+23	37	45	43	77	74
														1.0001e+23	37	45	43	77	67
														1.0001e+23	37	45	43	77	82
														1.0001e+17	37	45	43	77	55
														1.0001e+23	37	45	43	76	74
														1.0001e+23	37	45	43	76	67
														1.0001e+23	37	45	43	76	119
														1.0001e+23	37	45	43	74	67
														1.0001e+23	37	45	43	74	75
														1.0001e+17	37	45	43	74	51
														1.0001e+23	37	45	43	74	46
														1.0001e+23	37	45	43	67	107
														1.00001e+20	37	44	43	42	41
														1.0001e+17	37	44	43	42	128
														1e+17	37	44	43	42	114
														1.0001e+17	37	44	43	42	83
														1000110010110110	37	44	43	41	38
														1.001e+22	37	44	43	41	130
														1.1001e+17	37	44	43	41	115
														1.1001e+17	37	44	43	41	83
														1.1001e+17	37	44	43	41	70
														1e+17	37	44	43	41	135
														1e+17	37	44	43	41	134
														1e+17	37	44	43	41	132
														1e+17	37	44	43	41	118
														1e+17	37	44	43	41	116
														1e+21	37	44	43	41	103
														1e+21	37	44	43	41	102
														1e+17	37	44	43	41	101
														1e+21	37	44	43	41	88
														1e+23	37	44	43	41	79
														1e+23	37	44	43	41	77
														1e+23	37	44	43	41	76
														1e+23	37	44	43	41	67
														1e+21	37	44	43	41	78
														1e+19	37	44	43	38	105
														1e+19	37	44	43	114	131
														1e+19	37	44	43	114	129
														1e+19	37	44	43	114	124
														1e+19	37	44	43	114	98
														1e+19	37	44	43	114	89
														1e+19	37	44	43	114	55
														1e+19	37	44	43	114	51
														1e+19	37	44	43	70	116
														1000110010110110	37	43	42	41	38
														1e+17	37	43	42	41	135
														1e+17	37	43	42	41	134
														1e+17	37	43	42	41	132
														1e+17	37	43	42	41	118
														1e+17	37	43	42	41	116
														1e+17	37	43	42	41	114
														1e+21	37	43	42	41	103
														1e+21	37	43	42	41	102
														1e+17	37	43	42	41	101
														1e+21	37	43	42	41	88
														1e+23	37	43	42	41	79
														1e+23	37	43	42	41	77
														1e+23	37	43	42	41	76
														1e+23	37	43	42	41	67
														1.1001e+17	37	43	42	41	98
														1.1001e+17	37	43	42	41	83
														1e+21	37	43	42	41	78
														1e+19	37	43	42	38	105
														1e+19	37	43	42	114	98
														10110110110110	37	43	41	38	135
														10110110110110	37	43	41	38	134
														10110110110110	37	43	41	38	132
														10110110110110	37	43	41	38	118
														110110110110	37	43	41	38	116
														10110110110110	37	43	41	38	114
														1e+17	37	43	41	38	103
														1e+17	37	43	41	38	102
														10110110110110	37	43	41	38	101
														1e+17	37	43	41	38	88
														1.0101e+17	37	43	41	38	79
														1.0101e+17	37	43	41	38	77
														1.0101e+17	37	43	41	38	76
														1e+17	37	43	41	38	74
														1.0101e+17	37	43	41	38	67
														110110110110	37	43	41	38	128
														1e+17	37	43	41	38	78
														1e+19	37	43	41	38	105
														1e+19	37	43	41	38	54
														1e+19	37	43	41	38	53
														1e+19	37	43	41	38	51
														111110111110	37	43	41	135	134
														111110111110	37	43	41	135	132
														111110111110	37	43	41	135	118
														111010111110	37	43	41	135	116
														111110111110	37	43	41	135	114
														1.00001e+16	37	43	41	135	103
														1.00001e+16	37	43	41	135	102
														111110111110	37	43	41	135	101
														1.00001e+16	37	43	41	135	88
														1.10001e+16	37	43	41	135	79
														1.10001e+16	37	43	41	135	77
														1.10001e+16	37	43	41	135	76
														1.00001e+16	37	43	41	135	74
														1.10001e+16	37	43	41	135	67
														111010111110	37	43	41	135	128
														1.00001e+16	37	43	41	135	78
														1e+19	37	43	41	135	131
														1e+19	37	43	41	135	124
														1e+19	37	43	41	135	108
														111110111110	37	43	41	134	132
														111110111110	37	43	41	134	118
														111010111110	37	43	41	134	116
														111110111110	37	43	41	134	114
														1.00001e+16	37	43	41	134	103
														1.00001e+16	37	43	41	134	102
														111110111110	37	43	41	134	101
														1.00001e+16	37	43	41	134	88
														1.10001e+16	37	43	41	134	79
														1.10001e+16	37	43	41	134	77
														1.10001e+16	37	43	41	134	76
														1.00001e+16	37	43	41	134	74
														1.10001e+16	37	43	41	134	67
														111010111110	37	43	41	134	128
														1.00001e+16	37	43	41	134	78
														1e+19	37	43	41	134	131
														1e+19	37	43	41	134	124
														1e+19	37	43	41	134	113
														111110111110	37	43	41	132	118
														111010111110	37	43	41	132	116
														111110111110	37	43	41	132	114
														1.00001e+16	37	43	41	132	103
														1.00001e+16	37	43	41	132	102
														111110111110	37	43	41	132	101
														1.00001e+16	37	43	41	132	88
														1.10001e+16	37	43	41	132	79
														1.10001e+16	37	43	41	132	77
														1.10001e+16	37	43	41	132	76
														1.00001e+16	37	43	41	132	74
														1.10001e+16	37	43	41	132	67
														111010111110	37	43	41	132	128
														1.00001e+16	37	43	41	132	78
														1e+19	37	43	41	132	131
														1e+19	37	43	41	132	124
														111010111110	37	43	41	118	116
														111110111110	37	43	41	118	114
														1.00001e+16	37	43	41	118	103
														1.00001e+16	37	43	41	118	102
														111110111110	37	43	41	118	101
														1.00001e+16	37	43	41	118	88
														1.10001e+16	37	43	41	118	79
														1.10001e+16	37	43	41	118	77
														1.10001e+16	37	43	41	118	76
														1.00001e+16	37	43	41	118	74
														1.10001e+16	37	43	41	118	67
														111010111110	37	43	41	118	128
														1.00001e+16	37	43	41	118	78
														1e+19	37	43	41	118	131
														1e+19	37	43	41	118	124
														111010111110	37	43	41	116	114
														1000110010110110	37	43	41	116	103
														1000110010110110	37	43	41	116	102
														111010111110	37	43	41	116	101
														1000110010110110	37	43	41	116	88
														1.0101e+17	37	43	41	116	79
														1.0101e+17	37	43	41	116	77
														1.0101e+17	37	43	41	116	76
														1.0101e+17	37	43	41	116	67
														110110110110	37	43	41	116	128
														1e+17	37	43	41	116	78
														1e+19	37	43	41	116	131
														1e+19	37	43	41	116	124
														1e+19	37	43	41	116	108
														1e+19	37	43	41	116	89
														1e+19	37	43	41	116	70
														1.00001e+16	37	43	41	114	103
														1.00001e+16	37	43	41	114	102
														111110111110	37	43	41	114	101
														1.00001e+16	37	43	41	114	88
														1.10001e+16	37	43	41	114	79
														1.10001e+16	37	43	41	114	77
														1.10001e+16	37	43	41	114	76
														1.00001e+16	37	43	41	114	74
														1.10001e+16	37	43	41	114	67
														111010111110	37	43	41	114	128
														1.00001e+16	37	43	41	114	78
														1e+19	37	43	41	114	131
														1e+19	37	43	41	114	130
														1e+19	37	43	41	114	129
														1e+19	37	43	41	114	124
														1e+19	37	43	41	114	98
														1e+19	37	43	41	114	89
														1e+19	37	43	41	114	55
														1e+19	37	43	41	114	51
														1.00001e+20	37	43	41	103	102
														1.00001e+16	37	43	41	103	101
														1.00001e+20	37	43	41	103	88
														1e+23	37	43	41	103	79
														1e+23	37	43	41	103	77
														1e+23	37	43	41	103	76
														1e+23	37	43	41	103	67
														1e+17	37	43	41	103	128
														1e+21	37	43	41	103	78
														1.001e+22	37	43	41	103	138
														1.001e+22	37	43	41	103	122
														1.001e+22	37	43	41	103	71
														1.001e+22	37	43	41	103	61
														1.001e+22	37	43	41	103	51
														1.001e+22	37	43	41	103	40
														1.00001e+16	37	43	41	102	101
														1.00001e+20	37	43	41	102	88
														1e+23	37	43	41	102	79
														1e+23	37	43	41	102	77
														1e+23	37	43	41	102	76
														1e+23	37	43	41	102	67
														1e+17	37	43	41	102	128
														1e+21	37	43	41	102	78
														1.001e+22	37	43	41	102	69
														1.001e+22	37	43	41	102	40
														1.00001e+16	37	43	41	101	88
														1.10001e+16	37	43	41	101	79
														1.10001e+16	37	43	41	101	77
														1.10001e+16	37	43	41	101	76
														1.00001e+16	37	43	41	101	74
														1.10001e+16	37	43	41	101	67
														111010111110	37	43	41	101	128
														1.00001e+16	37	43	41	101	78
														1e+19	37	43	41	101	94
														1e+19	37	43	41	101	71
														1e+19	37	43	41	101	66
														1e+19	37	43	41	101	65
														1e+19	37	43	41	101	55
														1e+19	37	43	41	101	40
														1e+23	37	43	41	88	79
														1e+23	37	43	41	88	77
														1e+23	37	43	41	88	76
														1e+23	37	43	41	88	67
														1e+17	37	43	41	88	128
														1e+21	37	43	41	88	78
														1.1001e+17	37	43	41	88	127
														1.10001e+21	37	43	41	79	77
														1.10001e+21	37	43	41	79	76
														1.10001e+21	37	43	41	79	67
														1.0101e+17	37	43	41	79	128
														1e+23	37	43	41	79	78
														1e+23	37	43	41	79	71
														1.1001e+17	37	43	41	79	55
														1e+23	37	43	41	79	49
														1.10001e+21	37	43	41	77	76
														1.10001e+21	37	43	41	77	67
														1.0101e+17	37	43	41	77	128
														1e+23	37	43	41	77	78
														1e+23	37	43	41	77	82
														1.1001e+17	37	43	41	77	55
														1.10001e+21	37	43	41	76	67
														1.0101e+17	37	43	41	76	128
														1e+23	37	43	41	76	78
														1e+23	37	43	41	76	119
														1.001e+22	37	43	41	74	75
														1.001e+22	37	43	41	74	46
														1.0101e+17	37	43	41	67	128
														1e+23	37	43	41	67	78
														1e+23	37	43	41	67	107
														1e+23	37	43	41	67	61
														1e+23	37	43	41	67	40
														1000110010110110	37	43	41	128	78
														1e+19	37	43	41	128	95
														1e+19	37	43	41	128	71
														1e+19	37	43	41	128	69
														1.1001e+17	37	43	41	78	55
														1e+19	37	43	38	74	51
														1.0001e+23	37	43	38	52	51
														1.0001e+20	37	43	38	52	104
														1100001000001110	37	43	135	134	131
														1100001000001110	37	43	135	134	124
														1100001000001110	37	43	135	132	131
														1100001000001110	37	43	135	132	124
														1100001000001110	37	43	135	118	131
														1100001000001110	37	43	135	118	124
														1100001000001110	37	43	135	116	131
														1100001000001110	37	43	135	116	124
														1100001000001110	37	43	135	114	131
														1100001000001110	37	43	135	114	124
														1e+19	37	43	135	103	131
														1e+19	37	43	135	103	124
														1e+19	37	43	135	102	131
														1e+19	37	43	135	102	124
														1e+19	37	43	135	88	131
														1e+19	37	43	135	88	124
														1e+19	37	43	135	79	131
														1e+19	37	43	135	79	124
														1e+19	37	43	135	77	131
														1e+19	37	43	135	77	124
														1e+19	37	43	135	76	131
														1e+19	37	43	135	76	124
														1e+19	37	43	135	74	131
														1e+19	37	43	135	74	124
														1e+19	37	43	135	67	131
														1e+19	37	43	135	67	124
														1100001000001110	37	43	134	132	131
														1100001000001110	37	43	134	132	124
														1100001000001110	37	43	134	118	131
														1100001000001110	37	43	134	118	124
														1100001000001110	37	43	134	116	131
														1100001000001110	37	43	134	116	124
														1100001000001110	37	43	134	114	131
														1100001000001110	37	43	134	114	124
														1e+19	37	43	134	103	131
														1e+19	37	43	134	103	124
														1e+19	37	43	134	102	131
														1e+19	37	43	134	102	124
														1e+19	37	43	134	88	131
														1e+19	37	43	134	88	124
														1e+19	37	43	134	79	131
														1e+19	37	43	134	79	124
														1e+19	37	43	134	77	131
														1e+19	37	43	134	77	124
														1e+19	37	43	134	76	131
														1e+19	37	43	134	76	124
														1e+19	37	43	134	74	131
														1e+19	37	43	134	74	124
														1e+19	37	43	134	67	131
														1e+19	37	43	134	67	124
														1100001000001110	37	43	132	118	131
														1100001000001110	37	43	132	118	124
														1100001000001110	37	43	132	116	131
														1100001000001110	37	43	132	116	124
														1100001000001110	37	43	132	114	131
														1100001000001110	37	43	132	114	124
														1e+19	37	43	132	103	131
														1e+19	37	43	132	103	124
														1e+19	37	43	132	102	131
														1e+19	37	43	132	102	124
														1e+19	37	43	132	88	131
														1e+19	37	43	132	88	124
														1e+19	37	43	132	79	131
														1e+19	37	43	132	79	124
														1e+19	37	43	132	77	131
														1e+19	37	43	132	77	124
														1e+19	37	43	132	76	131
														1e+19	37	43	132	76	124
														1e+19	37	43	132	74	131
														1e+19	37	43	132	74	124
														1e+19	37	43	132	67	131
														1e+19	37	43	132	67	124
														1100001000001110	37	43	118	116	131
														1100001000001110	37	43	118	116	124
														1100001000001110	37	43	118	114	131
														1100001000001110	37	43	118	114	124
														1e+19	37	43	118	103	131
														1e+19	37	43	118	103	124
														1e+19	37	43	118	102	131
														1e+19	37	43	118	102	124
														1e+19	37	43	118	88	131
														1e+19	37	43	118	88	124
														1e+19	37	43	118	79	131
														1e+19	37	43	118	79	124
														1e+19	37	43	118	77	131
														1e+19	37	43	118	77	124
														1e+19	37	43	118	76	131
														1e+19	37	43	118	76	124
														1e+19	37	43	118	74	131
														1e+19	37	43	118	74	124
														1e+19	37	43	118	67	131
														1e+19	37	43	118	67	124
														1100001000001110	37	43	116	114	131
														1100001000001110	37	43	116	114	124
														1e+19	37	43	116	103	131
														1e+19	37	43	116	103	124
														1e+19	37	43	116	102	131
														1e+19	37	43	116	102	124
														1e+19	37	43	116	88	131
														1e+19	37	43	116	88	124
														1e+19	37	43	116	79	131
														1e+19	37	43	116	79	124
														1e+19	37	43	116	77	131
														1e+19	37	43	116	77	124
														1e+19	37	43	116	76	131
														1e+19	37	43	116	76	124
														1e+19	37	43	116	74	131
														1e+19	37	43	116	74	124
														1e+19	37	43	116	67	131
														1e+19	37	43	116	67	124
														1e+19	37	43	116	108	89
														1e+19	37	43	114	103	131
														1e+19	37	43	114	103	124
														1e+19	37	43	114	102	131
														1e+19	37	43	114	102	124
														1e+19	37	43	114	88	131
														1e+19	37	43	114	88	124
														1e+19	37	43	114	79	131
														1e+19	37	43	114	79	124
														1e+19	37	43	114	79	55
														1e+19	37	43	114	77	131
														1e+19	37	43	114	77	124
														1e+19	37	43	114	77	55
														1e+19	37	43	114	76	131
														1e+19	37	43	114	76	124
														1e+19	37	43	114	74	131
														1e+19	37	43	114	74	124
														1e+19	37	43	114	74	51
														1e+19	37	43	114	67	131
														1e+19	37	43	114	67	124
														1e+19	37	43	114	129	89
														1.00001e+22	37	43	103	102	40
														1e+19	37	43	103	101	66
														1.00001e+22	37	43	103	79	71
														1.00001e+22	37	43	103	67	61
														1.00001e+22	37	43	103	67	40
														1e+19	37	43	102	101	66
														1.00001e+22	37	43	102	67	40
														1e+19	37	43	101	88	66
														1e+19	37	43	101	79	66
														1e+19	37	43	101	79	55
														1e+19	37	43	101	77	66
														1e+19	37	43	101	77	55
														1e+19	37	43	101	76	66
														1e+19	37	43	101	74	66
														1e+19	37	43	101	67	66
														1e+19	37	43	101	71	65
														1.0011e+17	37	43	101	71	40
														1e+19	37	43	101	65	40
														1.0001e+17	37	43	79	77	55

## Sheet: Node indices
Node index	Model component
0	Src
1	Csk
2	Cas
3	PTP1b
4	EGFR
5	Fak
6	Gai
7	B_Arrestin
8	Gas
9	PTPa
10	alpha_sR
11	PKA
12	Gbg_1213
13	Gbg_q
14	Gbg_i
15	SHP2
16	Cbp
17	PTPPEST
18	EGF
19	Stress
20	PKC
21	alpha_1213R
22	alpha_iR
23	alpha_qR
24	Ca
25	PTEN
26	Talin
27	Integrins
28	alpha_sL
29	RGS
30	Palpha_sR
31	Palpha_iR
32	Palpha_1213R
33	Palpha_qR
34	Gbg_s
35	MLCP
36	ILK
37	PAK
38	Raf
39	RhoK
40	PIP3_345
41	Cdc42
42	Nck
43	Rac
44	Grb2
45	Akt
46	DAG
47	PP2A
48	Trx
49	AA
50	PKC_primed
51	Ras
52	Raf_Loc
53	Erk
54	RKIP
55	Rho
56	PDK1
57	cAMP
58	Ga_1213
59	p115RhoGEF
60	alpha_1213L
61	PIP2_34
62	PI5K
63	PI4K
64	PI3K
65	ARF
66	PA
67	Pix_Cool
68	Gaq
69	Crk
70	Gab1
71	PIP2_45
72	PLC_B
73	PLC_g
74	RasGRF_GRP
75	CaM
76	RalBP1
77	p190RhoGAP
78	Graf
79	RhoGDI
80	DGK
81	RalGDS
82	p120RasGAP
83	Sos
84	p90RSK
85	alpha_iL
86	alpha_qL
87	GRK
88	ECM
89	Trafs
90	PLA2
91	ExtPump
92	IP3R1
93	Vinc
94	Actin
95	Arp_23
96	Myosin
97	IP3
98	NIK
99	TAK1
100	Tab_12
101	PLD
102	DOCK180
103	Tiam
104	Raf_DeP
105	Raf_Rest
106	TAO_12
107	B_Parvin
108	IL1_TNFR
109	IL1_TNF
110	MKPs
111	Mek
112	p38
113	SAPK
114	Mekk1
115	Mekk2
116	Mekk3
117	Tpl2
118	Mekk4
119	Ral
120	AND_34
121	PDE4
122	CaMK
123	CaMKK
124	Sek1
125	MKK3
126	MKK6
127	AC
128	WASP
129	GCK
130	Shc
131	MKK7
132	MLK1
133	ASK1
134	MLK2
135	MLK3
136	PIP_4
137	MLCK
138	Rap1
