# Supplementary material for: Systems Perturbation Analysis of a Large-Scale Signal Transduction Model Reveals Potentially Influential Candidates for Cancer Therapeutics
Source: Front Bioeng Biotechnol. 2016 Feb 11;4:10. doi: 10.3389/fbioe.2016.00010 (PMC4750464; doi:10.3389/fbioe.2016.00010)
Supplement: Table S4 — Significant Z-ratios (cells treated with PI3K-inhibitor/untreated) of genes of signal transduction components showed activity level changes in PI3K inactivation in model. [file Table_S4.xlsx]

## Sheet: Up-regulated
Simulation data				Gene Expression data (GSE53309) (Z-ratio of PI3K inhibitors and untreated cells)
Components	PI3K inactivation	WT	Fold diff (PI3K_in/WT)	GENE SYMBOL	Probesets	Biological Replicate 1	Biological Replicate 2		Gene Expression Data	Up regulated
MLCP	55.4583	2.75633	20.1203	PP1CB	11746720_a_at	0.651965	2.34161			Down regulated
MLCP	55.4583	2.75633	20.1203	PP1CB	11725615_a_at	0.0342615	1.70475			Not significant change
MLCP	55.4583	2.75633	20.1203	PP1R12B	11717123_a_at	0.43916	1.51352
AC	19.426	2.984	6.51005	ADCY4	11755003_a_at	2.33325	0.775499
PKA	21.3133	6.28133	3.39312	PRKACB	11716703_a_at	0.888823	2.36589
PKA	21.3133	6.28133	3.39312	PRKACB	11755434_a_at	-0.0906786	3.41992
Integrins	34.6123	10.4983	3.29694	ITGB1	11758189_s_at	0.758451	2.15198
Graf	10.195	3.102	3.28659	ARHGAP26	11740508_s_at	1.62168	-2.01432
Rap1	9.98833	3.07067	3.25282	RAP1A	11716099_s_at	2.07343	1.70666
Rap1	9.98833	3.07067	3.25282	RAP1A	11716097_a_at	0.468327	2.13289
Cas	9.797	3.07667	3.18429	BCAR1	11748644_x_at	1.77295	0.421004
Cas	9.797	3.07667	3.18429	BCAR1	11747862_x_at	1.64909	-0.178503
MKPs	8.513	2.97233	2.86408	DUSP1	11752993_a_at	0.138969	2.5706
PTPPEST	10.7137	4.519	2.3708	PTPN12	11732037_a_at	1.89153	2.58699
PTPPEST	10.7137	4.519	2.3708	PTPN12	11740181_a_at	-0.479863	2.82647

## Sheet: Down-regulated
Simulation data				Gene Expression data (GSE53309) (Z-ratio of PI3K inhibitors and untreated cells)
Components	PI3K inactivation	WT	Fold diff (PI3K_in/WT)	GENE SYMBOL	Probesets	Biological Replicate 1	Biological Replicate 2
Akt	0	52.1207	> 2 fold down	AKT1	11716087_s_at	0.059389	-1.55107
Arp_23	0	9.48733	> 2 fold down	ACTR2	11739033_a_at	3.01981	-1.75858
Arp_23	0	9.48733	> 2 fold down	ACTR3	11751141_a_at	-1.63273	0.0403635
B_Parvin	0	93.1177	> 2 fold down	PARVB	11726654_a_at	1.40521	-2.19918
PAK	0	10.9593	> 2 fold down	PAK1	11720103_a_at	-0.47832	-2.01769
PAK	0	10.9593	> 2 fold down	PAK2	11739275_x_at	1.20289	-2.70025
PAK	0	10.9593	> 2 fold down	PAK4	11718918_x_at	0.629808	-2.4252
PLC_g	0	55.0203	> 2 fold down	PLCG1	11723762_at	-1.00119	-2.36443
Raf	0	5.41067	> 2 fold down	RAF1	11748273_a_at	-2.51033	-0.709288
RasGRF_GRP	0	10.365	> 2 fold down	RASGRF1	11730401_a_at	-2.9632	-0.643985
Tiam	0	75.3063	> 2 fold down	TIAM1	11732415_s_at	0.765402	-3.07643
