# Supplementary material for: Systems Perturbation Analysis of a Large-Scale Signal Transduction Model Reveals Potentially Influential Candidates for Cancer Therapeutics
Source: Front Bioeng Biotechnol. 2016 Feb 11;4:10. doi: 10.3389/fbioe.2016.00010 (PMC4750464; doi:10.3389/fbioe.2016.00010)
Supplement: Table S5 — Activity levels of all the components; on PI3K inactivation (single perturbation), on IP3R1 activation (single perturbation), and on PI3K-IP3R1 (double perturbations). [file Table_S5.xlsx]

## Sheet: Sheet2
Components	PI3K Inactivation_IP3R1 Activation	PI3K inactivation	IP3R1 activation	WT	Fold difference (PI3K Inactivation_IP3R1 Activation/ PI3K Inactivation)	Fold difference (PI3K Inactivation_IP3R1 Activation/ WT)
AA	23.88	12.046	46.7367	37.518	1.9824	0.636494
PLA2	23.86	12.0437	46.7293	37.5247	1.98112	0.635848
CaMK	26.43	16.018	25.2237	12.019	1.65002	2.19902
Myosin	35.97	29.2747	97.7517	97.3423	1.22871	0.369521
CaMKK	47.63	39.1713	47.0343	33.24	1.21594	1.43291
CaM	47.61	39.167	47.032	33.24	1.21556	1.43231
Ca	47.61	39.1743	47.0333	33.2403	1.21534	1.4323
Rap1	11.98	9.98833	3.304	3.07067	1.1994	3.90143
IP3R1	100	85.1803	100	71.9103	1.17398	1.39062
PKC	36.12	30.9037	41.8707	32.4023	1.16879	1.11473
PTPa	36.11	30.906	41.8753	32.403	1.16838	1.1144
RKIP	36.11	30.906	41.8753	32.403	1.16838	1.1144
MKPs	9.82	8.513	2.99167	2.97233	1.15353	3.3038
PKA	24.09	21.3133	6.379	6.28133	1.13028	3.83517
RalBP1	60.67	54.772	52.8117	41.8063	1.10768	1.45122
Ral	60.67	54.7767	52.8153	41.807	1.10759	1.45119
cAMP	32.47	29.5227	8.57667	8.61467	1.09983	3.76915
Erk	25.53	23.2483	32.8	31.5047	1.09814	0.810356
p90RSK	13.37	12.1783	17.382	16.752	1.09785	0.798114
MLCK	46.45	42.666	52.8783	44.138	1.08869	1.05238
Mek	11.63	10.7117	14.7143	14.015	1.08573	0.829825
IL1_TNFR	11.99	11.0847	11.1733	11.1173	1.08167	1.0785
GCK	11.99	11.0947	11.1793	11.1177	1.0807	1.07846
Tpl2	11.99	11.0947	11.1793	11.1177	1.0807	1.07846
MLK3	11.97	11.084	26.387	28.076	1.07994	0.426343
Trafs	11.97	11.084	11.1793	11.121	1.07994	1.07634
TAK1	10.92	10.1203	10.102	10.0717	1.07902	1.08423
Tab_12	10.91	10.1153	10.0983	10.0737	1.07856	1.08302
p38	9.05	8.40033	9.27933	9.01967	1.07734	1.00336
MKK3	13.16	12.2247	12.663	12.6753	1.07651	1.03824
MKK6	11.99	11.1393	11.6693	11.6953	1.07637	1.0252
MKK7	14.66	13.7397	14.1397	14.1027	1.06698	1.03952
Sek1	14.66	13.7397	14.1397	14.1027	1.06698	1.03952
Mekk3	17.15	16.1533	16.7667	16.9477	1.0617	1.01194
alpha_qR	70.87	66.856	76.7887	72.9643	1.06004	0.971296
SAPK	13.75	12.9737	13.588	13.5283	1.05984	1.01639
alpha_sR	69.55	65.7067	76.325	72.1293	1.05849	0.96424
ASK1	15.14	14.305	14.3317	14.2887	1.05837	1.05958
Trx	15.12	14.303	14.327	14.2923	1.05712	1.05791
alpha_1213R	67.33	64.7933	75.4293	71.346	1.03915	0.943711
EGFR	70.36	67.71	67.7227	66.195	1.03914	1.06292
Gaq	33.96	32.694	34.7933	35.1417	1.03872	0.966374
DGK	83.48	80.3963	82.9093	79.7233	1.03836	1.04712
Shc	7.11	6.86567	2.03633	2.07567	1.03559	3.42541
Nck	73.21	70.8487	68.6923	67.26	1.03333	1.08846
Gab1	23.41	22.6603	31.634	31.0763	1.03308	0.753306
Mekk2	36.07	34.9433	39.5833	38.8963	1.03224	0.927337
SHP2	23.39	22.662	31.6307	31.062	1.03212	0.75301
Grb2	74.06	71.7663	68.8587	67.4393	1.03196	1.09817
Ras	23.38	22.6647	60.985	60.806	1.03156	0.384502
Gbg_q	58.01	56.2393	60.1233	59.254	1.03148	0.979006
NIK	76.04	73.749	71.819	70.538	1.03106	1.078
Mekk1	75.12	72.9633	88.0167	87.7347	1.02956	0.856218
alpha_iR	65.27	63.696	74.6857	70.451	1.02471	0.92646
PDK1	63.61	63.0103	68.173	67.668	1.00952	0.940031
Raf_Rest	83.31	82.6567	78.8507	78.9703	1.0079	1.05495
p190RhoGAP	61.42	60.992	64.626	64.1543	1.00702	0.957379
Src	61.4	60.993	64.6277	64.161	1.00667	0.956968
Crk	8.99	8.93567	2.84133	2.93967	1.00608	3.05817
Vinc	49.1	49.0137	48.1467	48.0773	1.00176	1.02127
ARF	100	100	100	100	1	1
Ga_1213	100	100	44.9803	44.09	1	2.26809
Gai	100	100	47.757	55.8247	1	1.79132
Gas	100	100	47.126	55.9813	1	1.78631
Gbg_1213	100	100	65.9573	64.56	1	1.54895
Gbg_i	100	100	67.1383	71.5543	1	1.39754
Gbg_s	100	100	67.639	72.4003	1	1.38121
PA	100	100	100	100	1	1
PI4K	100	100	100	100	1	1
PI5K	100	100	100	100	1	1
PIP_4	50	50	50	50	1	1
PIP2_45	100	100	100	100	1	1
PLD	100	100	100	100	1	1
Raf_Loc	100	100	88.6817	89.83	1	1.11321
Talin	50.9	50.9863	51.8533	51.9227	0.998307	0.980304
Integrins	34.51	34.6123	10.066	10.4983	0.997043	3.28719
TAO_12	3.58	3.59867	3.54833	3.577	0.994813	1.00084
PLC_B	77.41	77.9783	65.6317	68.908	0.992712	1.12338
PTEN	3.49	3.51733	5.30633	5.56533	0.992229	0.627096
IP3	77.34	77.9773	83.621	84.709	0.991827	0.913008
Cas	9.7	9.797	2.96167	3.07667	0.990099	3.15276
p120RasGAP	23.9	24.1597	33.1487	33.534	0.989252	0.712709
AND_34	9.68	9.80067	2.96333	3.08167	0.987688	3.14116
Csk	43.93	44.4867	45.5423	45.6643	0.987487	0.96202
Cbp	43.93	44.492	46.6907	46.619	0.987369	0.94232
Fak	24.71	25.039	5.19033	5.39467	0.98686	4.58045
Graf	10.04	10.195	2.98233	3.102	0.984796	3.23662
AC	19.12	19.426	2.60233	2.984	0.984248	6.40751
DAG	45.61	46.9043	50.9907	52.3187	0.972405	0.871773
Raf_DeP	16.67	17.3387	20.1327	20.103	0.961435	0.829229
PKC_primed	73.04	76.2787	69.4493	75.2363	0.957542	0.970808
PTP1b	39.25	41.32	41.3907	42.5453	0.949903	0.922545
Palpha_qR	32.02	34.4507	26.6863	30.2277	0.929445	1.05929
Palpha_sR	31.14	33.8083	26.3267	29.5433	0.921075	1.05404
PP2A	29.58	32.2887	32.277	33.8097	0.916111	0.874898
B_Arrestin	38.28	42.1213	30.6853	35.562	0.908803	1.07643
Palpha_1213R	30.23	33.3553	26.084	29.2633	0.906302	1.03303
MLCP	50.04	55.4583	2.317	2.75633	0.902299	18.1546
PDE4	31.62	35.0523	23.8187	27.6453	0.90208	1.14377
PTPPEST	9.61	10.7137	3.95567	4.519	0.896985	2.12658
GRK	45.84	51.497	36.3587	43.5077	0.890149	1.05361
Palpha_iR	29.08	32.8467	25.741	28.7837	0.885326	1.0103
RalGDS	15.09	17.0933	7.285	9.224	0.8828	1.63595
Actin	0	0	8.07433	9.15167		0
Akt	0	0	56.8547	52.1207		0
Arp_23	0	0	8.324	9.48733		0
B_Parvin	0	0	93.3693	93.1177		0
Cdc42	0	0	12.9433	14.9943		0
DOCK180	0	0	1.394	1.47		0
ILK	0	0	93.366	93.1173		0
Mekk4	0	0	17.1703	19.145		0
MLK1	0	0	17.1703	19.145		0
MLK2	0	0	2.16433	2.38933		0
p115RhoGEF	0	0	41.5027	40.4843		0
PAK	0	0	10.2727	10.9593		0
PI3K	0	0	96.735	96.7817		0
PIP2_34	0	0	49.3093	49.298		0
PIP3_345	0	0	93.366	93.12		0
Pix_Cool	0	0	89.442	89.097		0
PLC_g	0	0	54.596	55.0203		0
Rac	0	0	5.12167	5.18333		0
Raf	0	0	6.112	5.41067		0
RasGRF_GRP	0	0	9.50367	10.365		0
RGS	0	0	43.985	31.0623		0
Rho	0	0	28.5367	28.1917		0
RhoGDI	0	0	0	0		#DIV/0!
RhoK	0	0	28.5423	28.1873		0
Sos	0	0	43.4653	43.285		0
Tiam	0	0	80.518	75.3063		0
WASP	0	0	8.31533	9.487		0
