# Supplementary material for: Systems Perturbation Analysis of a Large-Scale Signal Transduction Model Reveals Potentially Influential Candidates for Cancer Therapeutics
Source: Front Bioeng Biotechnol. 2016 Feb 11;4:10. doi: 10.3389/fbioe.2016.00010 (PMC4750464; doi:10.3389/fbioe.2016.00010)
Supplement: Data Sheet 1 — Model file in SBML format. [file Data_Sheet_1.ZIP]

Archive with 1 entries (1 files):
- Supplementary File 1.xml
